# Supplementary material for: Genome-Wide Association Study and Candidate Gene Mining for Plant Height and Main Stem Node Number in Soybean from Northwest China
Source: Plants (Basel). 2026 May 29;15(11):1670. doi: 10.3390/plants15111670 (PMC13259219; doi:10.3390/plants15111670)
Supplement: Supplementary file 1 [file plants-15-01670-s001.zip]

Archive with 4 entries (4 files):
- Table S2.xlsx
- Supplementary Figures.pdf
- Table S3.xlsx
- Table S1.xlsx
