# Supplementary material for: Genome-Wide Association Study and Candidate Gene Mining for Plant Height and Main Stem Node Number in Soybean from Northwest China
Source: Plants (Basel). 2026 May 29;15(11):1670. doi: 10.3390/plants15111670 (PMC13259219; doi:10.3390/plants15111670)
Supplement: Supplementary file 1 [file plants-15-01670-s001.zip › Table S2.xlsx]

## Sheet: Sheet1
Table S2 Subgroup classification of 384 Northwest soybean natural populations and their plant height and main stem node number
ID	Subpopulations	Plant height(cm)	Main stem node number
2025DY-1	exotic	29.6667	8.66667
2025DY-2	exotic	68.1667	15
2025DY-3	XB	30.6667	10.1667
2025DY-4	XB	52.1667	12.8333
2025DY-5	exotic	53.3333	17.6667
2025DY-6	exotic	44.8	11.2
2025DY-7	XB	30	8.83333
2025DY-8	exotic	55.5	16.3333
2025DY-9	XB	44.5	13.6667
2025DY-10	exotic	38.6667	13.6667
2025DY-11	XB	54	14
2025DY-12	exotic	55.8	15
2025DY-13	exotic	47.1667	12.3333
2025DY-14	exotic	46.1667	14.3333
2025DY-15	exotic	51.5	13
2025DY-16	exotic	38.6667	12.1667
2025DY-17	exotic	50.6667	13.5
2025DY-18	exotic	50.8333	17.3333
2025DY-19	exotic	46.4	12
2025DY-20	exotic	50.8333	14
2025DY-21	exotic	47.6667	12
2025DY-22	XB	55.8333	16.1667
2025DY-23	exotic	52.6667	18.8333
2025DY-24	exotic	36	11.8333
2025DY-25	exotic	68.1667	19.3333
2025DY-26	XB	62	15
2025DY-27	exotic	58.8333	15.8333
2025DY-28	exotic	53.5	13.6667
2025DY-29	XB	49.5	14.5
2025DY-30	NS	74.5	19.6667
2025DY-31	exotic	99.1667	20.3333
2025DY-32	exotic	65	23
2025DY-33	exotic	n/a	n/a
2025DY-34	exotic	57.8333	14.8333
2025DY-35	XB	36	10.3333
2025DY-36	exotic	63.3333	17.5
2025DY-37	XB	42.1667	11.8333
2025DY-38	XB	86.3333	21.5
2025DY-39	XB	41.3333	15.3333
2025DY-40	exotic	45.7	13.7167
2025DY-41	XB	61.75	16.1667
2025DY-42	exotic	40.8333	12.5
2025DY-43	exotic	40.3333	13.8333
2025DY-44	exotic	36	9.33333
2025DY-45	exotic	n/a	n/a
2025DY-46	exotic	42.1667	15
2025DY-47	exotic	n/a	n/a
2025DY-48	exotic	n/a	n/a
2025DY-49	XB	51	12.6667
2025DY-50	exotic	128.5	19
2025DY-51	exotic	61.5	16.6667
2025DY-52	exotic	26.8333	9.83333
2025DY-53	exotic	52.6667	14.5
2025DY-54	exotic	61.8	18.4
2025DY-55	exotic	62.3333	19.6667
2025DY-56	exotic	40.3333	13.1667
2025DY-57	XB	41.6667	11.5
2025DY-58	exotic	33.8333	10.5
2025DY-59	exotic	56.1667	18
2025DY-60	exotic	66.8333	16.1667
2025DY-61	exotic	66.5	17
2025DY-62	exotic	53.3333	14.1667
2025DY-63	exotic	47.6667	16.3333
2025DY-64	exotic	64.8333	17.8333
2025DY-65	exotic	56.6667	14.5
2025DY-66	exotic	60.6667	17.6667
2025DY-67	exotic	67	20.5
2025DY-68	exotic	78.8333	22.3333
2025DY-69	exotic	83.1667	22.5
2025DY-70	XB	46.5	14.5
2025DY-71	XB	65.5	16.5
2025DY-72	exotic	50.6667	17.3333
2025DY-73	exotic	50.8333	14.6667
2025DY-74	XB	63.2	17.8
2025DY-75	exotic	48.1667	16.8333
2025DY-76	exotic	68	22
2025DY-77	XB	43	13.3333
2025DY-78	XB	40.5	13.1667
2025DY-79	exotic	63.8333	19.1667
2025DY-80	exotic	46.3333	12
2025DY-81	exotic	78	19.5
2025DY-82	exotic	55.5	13.6667
2025DY-83	XB	55.6667	17.1667
2025DY-84	XB	67.8333	21.3333
2025DY-85	XB	36.3333	10.6667
2025DY-86	XB	63.25	15.25
2025DY-87	XB	71.5	20
2025DY-88	XB	73.6667	18.1667
2025DY-89	exotic	30.1667	10.2833
2025DY-90	XB	52.8333	16.1667
2025DY-91	exotic	47	15.5
2025DY-92	exotic	61.8333	14.5
2025DY-93	exotic	69.3333	18.5
2025DY-94	exotic	61.8333	13.3333
2025DY-95	exotic	61	17
2025DY-96	XB	45.8333	13.8333
2025DY-97	XB	38.4	13.6
2025DY-98	exotic	55.6667	14.5
2025DY-99	XB	49.7167	11.8333
2025DY-100	exotic	47.8333	13
2025DY-101	XB	53.3333	16.3333
2025DY-102	exotic	71.4	16.6
2025DY-103	exotic	31.75	9.83333
2025DY-104	exotic	67.1667	18
2025DY-105	XB	75.5833	21.5
2025DY-106	exotic	39	11.1667
2025DY-107	XB	65.3333	17.1667
2025DY-108	XB	88.1667	20.6667
2025DY-109	XB	48.3333	11.8333
2025DY-110	exotic	53.3333	12.3333
2025DY-111	XB	86.4	21.2
2025DY-112	XB	61.3333	16.5
2025DY-113	XB	67.1667	16.3333
2025DY-114	XB	72	15.5
2025DY-115	XB	n/a	n/a
2025DY-116	XB	n/a	n/a
2025DY-117	XB	n/a	n/a
2025DY-118	exotic	61.8	19.6667
2025DY-119	exotic	54.6667	15.1667
2025DY-120	exotic	78.3333	20.6667
2025DY-121	exotic	64.5	19.3333
2025DY-122	exotic	79.5	21.6667
2025DY-123	exotic	76.3333	22
2025DY-124	exotic	37.5	11.5
2025DY-125	exotic	56.0833	20.1667
2025DY-126	exotic	62.3333	16.6667
2025DY-127	exotic	45.3333	12.8333
2025DY-128	exotic	61.5	17.8333
2025DY-129	exotic	58.6667	17.8333
2025DY-130	exotic	69.8333	22
2025DY-131	exotic	72.6667	20.3333
2025DY-132	exotic	73.6667	19.6667
2025DY-133	exotic	61.3333	18.6667
2025DY-134	exotic	67.1667	20.5
2025DY-135	exotic	61.3333	19.5
2025DY-136	exotic	73.8333	19.5
2025DY-137	exotic	n/a	n/a
2025DY-138	exotic	52.25	15.75
2025DY-139	exotic	111.333	23.6667
2025DY-140	exotic	79.1667	18.5
2025DY-141	exotic	79	24.6667
2025DY-142	exotic	91.6	19.4
2025DY-143	exotic	80.8	20
2025DY-144	exotic	61.1667	18.5
2025DY-145	exotic	68.5	20.3333
2025DY-146	exotic	76	21
2025DY-147	exotic	74.4	16.4
2025DY-148	exotic	62.3333	15.1667
2025DY-149	HHH	52.8	13.8
2025DY-150	NS	85.1667	22
2025DY-151	NS	92	24.8333
2025DY-152	HHH	n/a	n/a
2025DY-153	NS	n/a	n/a
2025DY-154	NS	39.3333	11.6667
2025DY-155	NS	119.2	25.8
2025DY-156	HHH	76.9167	15.1667
2025DY-157	NS	75.1667	16.8333
2025DY-158	NS	58	17.4
2025DY-159	HHH	76.6667	16.3333
2025DY-160	NS	87.4	24.2
2025DY-161	HHH	75.6	16
2025DY-162	HHH	51.1667	13.1667
2025DY-163	HHH	63	17.8
2025DY-164	NS	n/a	n/a
2025DY-165	HHH	83.8333	18.1667
2025DY-166	HHH	46.8333	10.1667
2025DY-167	HHH	61.6667	13.8333
2025DY-168	HHH	49.3333	11.8333
2025DY-169	NS	n/a	n/a
2025DY-170	HHH	72.3333	18.5
2025DY-171	HHH	n/a	n/a
2025DY-172	NS	63.8333	18.5
2025DY-173	HHH	80	20.4
2025DY-174	HHH	81.6667	19.5
2025DY-175	HHH	78.5	21
2025DY-176	HHH	50	11.5
2025DY-177	NS	60.5	17.8333
2025DY-178	NS	52.5	18
2025DY-179	NS	103.667	19.8333
2025DY-180	HHH	72.8333	17.3333
2025DY-181	HHH	74.1667	17.8333
2025DY-182	HHH	64.4167	14.6667
2025DY-183	HHH	55.3333	10.6667
2025DY-184	HHH	57.3333	13.1667
2025DY-185	NS	37.1667	11.8333
2025DY-186	HHH	77.1667	20.8333
2025DY-187	NS	60.8333	15.3333
2025DY-188	HHH	103.167	18.6667
2025DY-189	NS	61.8	18.4
2025DY-190	HHH	57.5833	14
2025DY-191	NS	59	15
2025DY-192	HHH	61.5	16.3333
2025DY-193	HHH	57.4	15.4
2025DY-194	NS	65.8333	18.8333
2025DY-195	HHH	121.5	22.8333
2025DY-196	YRB	107.667	22.6667
2025DY-197	YRB	n/a	n/a
2025DY-198	XB	n/a	n/a
2025DY-199	YRB	70.3333	18.3333
2025DY-200	NS	95	20.8333
2025DY-201	YRB	109.85	26.2
2025DY-202	YRB	n/a	n/a
2025DY-203	HHH	n/a	n/a
2025DY-204	HHH	110.167	23.6667
2025DY-205	YRB	104.333	24.5
2025DY-206	NA	146.667	25
2025DY-207	XB	n/a	n/a
2025DY-208	YRB	n/a	n/a
2025DY-209	YRB	100.8	26.2
2025DY-210	YRB	88.5	23.5833
2025DY-211	HHH	78.6667	19.1667
2025DY-212	HHH	84.5	21.5
2025DY-213	YRB	46.5	11.5
2025DY-214	YRB	35.8333	15
2025DY-215	YRB	133.667	27.6667
2025DY-216	NS	56	16.4
2025DY-217	XB	n/a	n/a
2025DY-218	NS	80.6667	21.6667
2025DY-219	NS	74.5	20.6667
2025DY-220	YRB	71.6	21.8
2025DY-221	HHH	47.3333	12.5
2025DY-222	XB	94.8333	18.6667
2025DY-223	XB	121.25	21
2025DY-224	HHH	171.5	18.25
2025DY-225	XB	99.8	26.4
2025DY-226	XB	99.3333	24
2025DY-227	NS	89.1667	18.6667
2025DY-228	HHH	65.8333	17.1667
2025DY-229	HHH	139.667	28.6667
2025DY-230	HHH	40.2	12.1
2025DY-231	YRB	66.9333	18.2167
2025DY-232	YRB	77.5	20.6667
2025DY-233	YRB	139.333	27.1667
2025DY-234	YRB	104.833	23
2025DY-235	YRB	n/a	n/a
2025DY-236	HN	n/a	n/a
2025DY-237	HN	53.8	17
2025DY-238	YRB	82.3333	20.8333
2025DY-239	YRB	133.833	28
2025DY-240	HHH	99.8333	18.1667
2025DY-241	YRB	115.8	25.6
2025DY-242	HHH	88	23.8333
2025DY-243	YRB	n/a	n/a
2025DY-244	YRB	99.8333	23.6667
2025DY-245	XB	60.6667	18.1667
2025DY-246	XB	38.0833	11.1667
2025DY-247	XB	38	10.8333
2025DY-248	XB	38	11.1667
2025DY-249	XB	44.2	13.4
2025DY-250	XB	23.1667	9.5
2025DY-251	XB	59.6	17.8
2025DY-252	XB	50.5	15.3333
2025DY-253	XB	36.6667	10.5
2025DY-254	XB	28	9.33333
2025DY-255	XB	38.1667	11.5
2025DY-256	YRB	n/a	n/a
2025DY-257	XB	31.0833	11.5
2025DY-258	NS	37.6667	11.3333
2025DY-259	XB	n/a	n/a
2025DY-260	XB	32	10.3333
2025DY-261	NS	33.6667	10
2025DY-262	XB	74.5	20.1667
2025DY-263	XB	n/a	n/a
2025DY-264	XB	65.6667	18.6667
2025DY-265	XB	90.9333	22.5167
2025DY-266	XB	n/a	n/a
2025DY-267	XB	71.9833	18.7
2025DY-268	XB	86.8	22
2025DY-269	XB	84.3333	20.1667
2025DY-270	XB	70.3333	19.6667
2025DY-271	XB	61.5	19.1667
2025DY-272	XB	60.3333	16.1667
2025DY-273	XB	54.3333	16.3333
2025DY-274	XB	66.5	19.6667
2025DY-275	XB	63.8333	17.6667
2025DY-276	XB	75.8333	21.6667
2025DY-277	XB	63.3333	14.3333
2025DY-278	XB	50	13.1667
2025DY-279	XB	55.8333	13.6667
2025DY-280	XB	82.6667	20.8333
2025DY-281	XB	74.2	18.6
2025DY-282	XB	66.3333	20.3333
2025DY-283	XB	63.6667	20.6667
2025DY-284	XB	70.4167	18.1667
2025DY-285	XB	43.2	13.8
2025DY-286	XB	73.5	17
2025DY-287	XB	64.2	18.4
2025DY-288	XB	69.6	15.8
2025DY-289	XB	78.2	19.8
2025DY-290	XB	71.5833	15.1667
2025DY-291	XB	41.6667	12.6667
2025DY-292	XB	53.1667	14.5
2025DY-293	XB	46.6667	13.6667
2025DY-294	XB	71.1667	22.1667
2025DY-295	XB	71.3333	18.3333
2025DY-296	XB	92.3333	22.5
2025DY-297	XB	69.4	17
2025DY-298	XB	68.5	18
2025DY-299	XB	44.3333	11.1667
2025DY-300	XB	40.6667	11
2025DY-301	XB	62.6667	17.3333
2025DY-302	XB	59.3333	15.3333
2025DY-303	XB	63.3333	15
2025DY-304	XB	48.6667	16.3333
2025DY-305	XB	44.6667	12.8333
2025DY-306	XB	76.3333	22.1667
2025DY-307	XB	75.6667	17.5
2025DY-308	XB	57.6667	14.1667
2025DY-309	XB	66.6667	14.8333
2025DY-310	XB	71.6667	16.6667
2025DY-311	XB	77	19.3333
2025DY-312	XB	80.1667	18.3333
2025DY-313	XB	44.1667	14
2025DY-314	XB	62.5	17.1667
2025DY-315	XB	77.8333	22.1667
2025DY-316	NA	83.2	19.6
2025DY-317	NA	42	10.6667
2025DY-318	XB	76	16.8
2025DY-319	XB	75.1667	17.1667
2025DY-320	XB	67	16.3333
2025DY-321	XB	70.8333	15.3333
2025DY-322	XB	71.3333	18.8333
2025DY-323	XB	63.6667	16.3333
2025DY-324	XB	91	19.3333
2025DY-325	XB	73.6667	19.5
2025DY-326	XB	71.1667	19
2025DY-327	XB	62.5	17.3333
2025DY-328	XB	68.8333	18.8333
2025DY-329	XB	60.6667	14
2025DY-330	XB	60.8333	15.5
2025DY-331	XB	45.8333	14.3333
2025DY-332	XB	71.8333	20
2025DY-333	XB	39.1667	11.6667
2025DY-334	XB	60.5	17.8333
2025DY-335	XB	61.3333	15.6667
2025DY-336	XB	72	20.6667
2025DY-337	XB	79.8333	20.3333
2025DY-338	NS	31	10.8333
2025DY-339	NS	49	15.4
2025DY-340	NS	29.08	12
2025DY-341	XB	51.1667	14.8333
2025DY-342	XB	57.6667	16.1667
2025DY-343	XB	36.5	12.3333
2025DY-344	XB	69.5	18.5
2025DY-345	XB	61.8333	16.1667
2025DY-346	XB	46.3333	14.3333
2025DY-347	XB	58.6667	19.5
2025DY-348	XB	75.8333	21.5
2025DY-349	XB	97.1	22.2
2025DY-350	XB	67	18.1667
2025DY-351	XB	92.8333	21
2025DY-352	XB	75.25	17.375
2025DY-353	NA	74.8333	18.3333
2025DY-354	XB	57.8333	14.3333
2025DY-355	NS	63.6	15.8
2025DY-356	NS	37.3333	13.3333
2025DY-357	HHH	41.3333	11.3333
2025DY-358	HHH	22.1667	9.33333
2025DY-359	HHH	29.8333	11.1667
2025DY-360	NS	31.3333	10.5
2025DY-361	NS	31.2	10.4
2025DY-362	NS	39.8333	11.5
2025DY-363	NS	48.5833	14.75
2025DY-364	NS	n/a	n/a
2025DY-365	HHH	58.1667	13.3333
2025DY-366	NS	38.4	10
2025DY-367	HHH	37.1667	12.3333
2025DY-368	NA	46.3333	11.8333
2025DY-369	NA	53.5833	17.3333
2025DY-370	XB	53.6667	15.5
2025DY-371	XB	35.3333	10.3333
2025DY-372	XB	34.9167	10.6667
2025DY-373	XB	31.16	10.2
2025DY-374	XB	39.6667	11.1667
2025DY-375	XB	42	11
2025DY-376	XB	47.3333	12.1667
2025DY-377	XB	42	11.5
2025DY-378	NA	63.8333	20.1667
2025DY-379	NA	80.8333	20.1667
2025DY-380	XB	75.5	19.1667
2025DY-381	XB	62.4	17.6
2025DY-382	XB	33.4	12.6
2025DY-383	XB	36.6667	12.8333
2025DY-384	XB	49.3333	14.3333
