# Supplementary material for: Genome-Wide Association Study and Candidate Gene Mining for Plant Height and Main Stem Node Number in Soybean from Northwest China
Source: Plants (Basel). 2026 May 29;15(11):1670. doi: 10.3390/plants15111670 (PMC13259219; doi:10.3390/plants15111670)
Supplement: Supplementary file 1 [file plants-15-01670-s001.zip › Table S3.xlsx]

## Sheet: Sheet1
Table S3 SNP markers significantly associated with plant height and main stem node number by GWAS
DY_PH				FY_PH				DY_NN				FY_NN
SNP	REF	ALT	p-value	SNP	REF	ALT	p-value	SNP	REF	ALT	p-value	SNP	REF	ALT	p-value
Gm01:29526684	C	T	6.53215e-06	Gm01:36176373	T	G	1.81608e-06	Gm02:7237969	A	C	9.93659e-06	Gm01:2232478	T	C	4.80202e-06
Gm01:29526690	G	A	8.89686e-06	Gm01:50757576	T	C	4.07078e-06	Gm02:7241043	T	A	8.78705e-06	Gm01:2232505	A	G	3.70925e-06
Gm01:29526697	C	A	1.34709e-06	Gm01:50757578	T	G	6.78861e-06	Gm02:7241044	T	A	5.09166e-06	Gm01:2232544	T	C	9.37848e-06
Gm01:29526709	G	A	1.32609e-06	Gm01:50757579	T	C	1.22125e-06	Gm02:7248034	C	T	8.03571e-06	Gm01:2232547	T	G	6.13024e-06
Gm01:29526715	T	G	1.20782e-06	Gm01:50757583	T	C	1.7855e-06	Gm02:7249036	A	T	4.58088e-06	Gm01:15600418	T	G	4.55145e-06
Gm01:46708736	C	T	9.91275e-06	Gm02:17919807	A	G	8.83631e-06	Gm04:4819873	G	A	6.0224e-06	Gm01:15600422	T	A	7.80692e-06
Gm02:4475926	T	C	5.21841e-06	Gm02:32805791	A	G	5.57454e-06	Gm04:4820171	A	G	7.33623e-06	Gm01:15600425	A	G	7.80692e-06
Gm02:7223007	T	A	5.8064e-06	Gm02:44014136	T	G	2.06906e-06	Gm04:4820660	A	G	4.05203e-06	Gm01:36021087	C	T	5.81902e-06
Gm02:7237969	A	C	4.3048e-06	Gm02:54722612	A	G	7.20134e-06	Gm04:4823003	G	T	4.05203e-06	Gm01:36060719	C	T	1.79417e-06
Gm02:7241043	T	A	5.44491e-06	Gm02:54722622	T	C	3.21485e-09	Gm04:4876344	C	T	2.94765e-06	Gm01:36060760	A	T	2.43661e-06
Gm02:7241044	T	A	6.8782e-06	Gm02:54722623	T	C	3.59961e-09	Gm08:18613064	T	C	3.63458e-06	Gm02:11575301	G	A	3.87709e-06
Gm02:7246889	A	G	6.66585e-06	Gm03:4925009	A	G	7.51415e-06	Gm09:47395350	C	T	5.13448e-06	Gm02:14288392	T	C	7.2901e-06
Gm02:7248034	C	T	5.59942e-06	Gm03:43893887	A	T	4.35749e-06	Gm09:47395353	T	C	4.66632e-06	Gm02:14331414	T	C	6.5648e-06
Gm02:7249036	A	T	2.28928e-06	Gm03:43893901	G	A	4.21599e-06	Gm11:11280506	A	C	1.99729e-06	Gm02:14331692	A	G	8.13726e-06
Gm02:7477425	A	T	2.72322e-06	Gm03:43893913	T	C	1.47136e-06	Gm13:28409546	A	T	8.66341e-06	Gm02:14331732	G	A	3.14511e-06
Gm02:7477967	C	G	6.12156e-06	Gm03:43893920	G	A	1.47136e-06	Gm13:28411473	A	G	8.66341e-06	Gm02:14331757	A	G	3.14511e-06
Gm02:7496359	T	G	5.49974e-06	Gm03:43893923	A	G	1.52964e-06	Gm13:29228257	T	G	9.14428e-06	Gm02:14332948	C	A	7.26123e-06
Gm02:7497162	A	G	6.81186e-06	Gm03:43958663	G	A	2.63542e-06	Gm13:29304693	T	C	5.24361e-06	Gm02:14332958	A	G	5.51715e-06
Gm02:7497166	T	C	6.81186e-06	Gm04:46413949	T	C	7.1402e-06	Gm13:29313047	C	T	3.55175e-06	Gm02:14332972	A	T	5.51715e-06
Gm02:7497207	A	G	6.81186e-06	Gm06:2413724	T	C	7.1829e-06	Gm13:29322408	A	G	8.9534e-06	Gm02:14333042	C	A	9.53853e-06
Gm02:7497249	A	G	6.81186e-06	Gm06:14795053	G	T	1.0771e-06	Gm13:29579620	T	A	5.94616e-06	Gm02:14336407	C	T	7.15993e-06
Gm02:32404578	T	C	7.84205e-06	Gm06:40125800	G	A	4.53201e-06	Gm13:29579758	G	A	6.44911e-06	Gm02:48657554	C	T	8.98458e-06
Gm02:43598185	C	T	2.264e-06	Gm06:40132267	T	A	9.34501e-06	Gm13:29580115	C	T	3.21191e-06	Gm02:54722622	T	C	9.25994e-08
Gm02:43598191	C	T	2.264e-06	Gm06:40524714	T	C	4.44529e-06	Gm13:29582706	T	C	5.0445e-06	Gm02:54722623	T	C	8.66958e-08
Gm02:51788379	G	C	4.91058e-06	Gm06:40524731	G	A	4.44529e-06	Gm13:29603677	T	G	6.4509e-06	Gm03:43893887	A	T	7.39804e-08
Gm03:22517634	C	T	1.55412e-06	Gm06:40525987	G	A	1.52704e-06	Gm13:29605391	T	C	8.34506e-06	Gm03:43893901	G	A	1.11852e-07
Gm04:4819873	G	A	9.43383e-06	Gm06:40526011	A	G	1.52704e-06	Gm13:29606480	G	A	8.32384e-07	Gm03:43893913	T	C	4.11514e-08
Gm04:4820660	A	G	6.16831e-06	Gm06:40526015	G	A	1.52704e-06	Gm13:29606690	G	A	3.51842e-06	Gm03:43893920	G	A	4.11514e-08
Gm04:4823003	G	T	6.16831e-06	Gm06:40526570	T	A	3.00424e-06	Gm13:29607254	C	A	9.82393e-06	Gm03:43893923	A	G	2.65212e-08
Gm04:24331449	T	C	4.62782e-06	Gm06:40526589	C	T	2.36048e-07	Gm13:29608482	C	A	3.54478e-06	Gm03:43958663	G	A	3.18541e-06
Gm04:27471250	T	C	4.51858e-06	Gm06:40529694	G	A	5.9423e-06	Gm13:29608736	C	G	2.31283e-06	Gm03:44908399	C	T	9.53028e-06
Gm04:27982534	T	C	8.24429e-06	Gm06:40529714	G	C	5.9423e-06	Gm13:29613268	T	G	1.84038e-06	Gm03:44908401	C	A	9.53028e-06
Gm06:6426683	A	G	8.66948e-06	Gm06:40532327	A	G	8.45578e-06	Gm13:29613746	T	A	1.26595e-06	Gm03:44909346	C	G	9.65349e-06
Gm06:6426700	C	T	8.66948e-06	Gm06:40538623	C	T	5.26219e-06	Gm13:29616481	T	G	8.05561e-07	Gm03:44909359	T	A	9.65349e-06
Gm06:6426725	C	G	8.66948e-06	Gm06:40539591	T	A	1.52046e-06	Gm13:29626676	G	A	5.82979e-06	Gm03:44909387	A	C	8.46992e-06
Gm06:6444824	A	G	5.32055e-07	Gm06:40541254	A	C	8.45578e-06	Gm13:29626965	T	C	5.76921e-07	Gm03:44909398	C	T	3.78381e-06
Gm06:6444845	A	C	8.41014e-06	Gm06:40541260	A	G	8.45578e-06	Gm13:29627077	A	G	8.60972e-08	Gm03:44909403	C	T	1.35295e-06
Gm06:6444850	A	G	8.41014e-06	Gm06:40541442	A	G	2.34842e-06	Gm13:29627631	T	C	1.33081e-08	Gm03:44909413	T	G	1.35295e-06
Gm06:6444854	G	A	8.41014e-06	Gm06:40541503	A	G	4.37206e-06	Gm13:29627817	G	A	4.25703e-07	Gm03:44909417	C	T	2.32344e-06
Gm06:6444875	A	G	7.33493e-06	Gm06:40545170	A	G	5.90458e-06	Gm13:29628192	C	T	7.20044e-07	Gm03:44909421	T	A	2.32344e-06
Gm06:7001983	G	A	7.53282e-07	Gm06:40545175	G	A	5.90458e-06	Gm13:29628248	A	C	2.87764e-07	Gm03:44909424	T	A	2.32344e-06
Gm06:7003564	C	A	1.2054e-06	Gm06:40545197	G	A	5.90458e-06	Gm13:29628277	T	C	3.11696e-07	Gm03:44909427	T	A	2.32344e-06
Gm06:7003825	G	T	4.24686e-07	Gm06:40545238	C	T	6.37126e-06	Gm13:29628396	T	C	3.58425e-06	Gm03:44909438	T	A	5.48759e-06
Gm06:7003921	G	T	7.90093e-07	Gm06:40546397	T	A	1.9034e-06	Gm13:29631333	T	C	9.56146e-06	Gm03:44909444	C	T	5.36795e-06
Gm06:7005195	T	C	7.40558e-07	Gm06:40546404	A	G	1.9034e-06	Gm13:29632555	T	A	4.46707e-06	Gm03:44909445	G	T	5.36795e-06
Gm06:7005878	G	A	4.24686e-07	Gm06:40546415	T	A	6.63662e-07	Gm18:58360013	A	G	8.6914e-06	Gm03:44909448	G	T	5.36795e-06
Gm06:7006043	T	A	7.90093e-07	Gm06:40554353	C	T	1.69662e-06	Gm19:705703	A	G	6.92705e-06	Gm03:44909449	C	G	5.36795e-06
Gm06:7008466	T	C	4.24686e-07	Gm06:40561458	T	C	4.61997e-06	Gm19:712733	T	G	8.32619e-06	Gm03:44909455	C	A	5.36795e-06
Gm06:7009076	G	T	4.24686e-07	Gm06:40561466	C	T	4.61997e-06	Gm19:713093	C	T	4.31848e-07	Gm03:44909456	T	A	5.36795e-06
Gm06:7015771	A	G	1.58864e-07	Gm06:40561468	A	G	4.61997e-06	Gm19:47848495	T	G	5.85805e-06	Gm03:44909463	G	A	5.36795e-06
Gm06:7016134	T	A	4.24686e-07	Gm06:40561505	G	T	2.07528e-06	Gm19:47850008	A	C	8.28241e-06	Gm03:44909471	C	T	5.36795e-06
Gm06:7017821	A	T	4.24686e-07	Gm06:40562618	G	A	8.79982e-06	Gm19:47888276	C	T	9.44939e-06	Gm04:12991718	C	A	6.83218e-06
Gm06:7019189	T	C	2.25713e-06	Gm06:40562961	G	A	3.63351e-06	Gm19:48157078	T	C	6.36681e-07	Gm04:23110513	C	G	7.89683e-06
Gm06:7019303	C	G	4.24686e-07	Gm06:40563257	G	A	5.57477e-06	Gm19:48157083	A	C	6.69717e-07	Gm04:23110525	G	A	4.74986e-06
Gm06:7019461	T	A	4.24686e-07	Gm06:40569876	A	T	4.44529e-06	Gm19:48157111	G	A	2.17615e-06	Gm04:35178889	T	C	4.56722e-07
Gm06:7019844	T	A	2.52558e-06	Gm06:40571210	G	A	9.07941e-06	Gm19:48160670	T	C	5.74563e-07	Gm04:35178891	G	A	6.01746e-07
Gm06:7019897	A	G	8.79301e-07	Gm06:40571212	A	T	9.07941e-06	Gm19:48167999	T	A	1.11026e-06	Gm04:35178898	A	G	7.4472e-07
Gm06:7019937	T	A	4.24686e-07	Gm06:40573196	A	T	2.778e-06	Gm19:48168661	A	G	8.62545e-07	Gm05:42345492	A	T	9.38868e-06
Gm06:7019943	A	T	4.24686e-07	Gm06:40716778	C	T	5.76491e-06	Gm19:48209702	T	C	8.76444e-06	Gm05:42347040	C	T	3.71351e-06
Gm06:7019947	T	C	4.24686e-07	Gm06:46340757	C	A	5.5704e-07	Gm19:48210162	A	G	8.92249e-06	Gm05:42347066	C	T	3.4241e-06
Gm06:7020159	G	A	3.94135e-07	Gm07:43908796	G	C	9.34766e-06	Gm19:48210932	T	C	9.50066e-06	Gm05:42372098	A	G	8.90027e-06
Gm06:7020213	A	T	3.06462e-06	Gm08:19351749	A	T	2.86721e-06	Gm19:48211293	C	T	9.56471e-06	Gm07:47015179	A	G	3.86796e-06
Gm06:7020266	G	A	4.24686e-07	Gm08:21086098	A	G	4.27971e-06	Gm19:48211710	A	C	7.36079e-06	Gm08:21086173	A	T	8.91959e-06
Gm06:7020310	T	C	3.94135e-07	Gm13:28615945	G	T	9.4123e-06	Gm19:48211880	T	A	8.44114e-06	Gm08:22360511	G	A	7.01261e-06
Gm06:7020668	C	T	4.24686e-07	Gm14:40437539	A	G	3.86336e-06	Gm19:48212454	G	A	9.56471e-06	Gm08:30924733	C	T	5.16127e-06
Gm06:7020829	T	G	4.24686e-07	Gm14:40437548	A	C	2.89977e-06	Gm19:48213085	A	G	9.56471e-06	Gm08:35397308	T	C	9.27943e-06
Gm06:7021006	C	T	2.69674e-07	Gm14:40437557	T	A	2.5403e-06	Gm19:48214406	G	A	5.03118e-06	Gm08:35397431	G	A	2.28946e-06
Gm06:7021117	A	C	4.24686e-07	Gm14:50138152	T	C	4.0917e-06	Gm19:48214573	T	A	2.5131e-06	Gm08:35397445	A	C	6.26448e-06
Gm06:7021184	G	A	1.07275e-06	Gm15:3728006	A	C	3.18943e-06	Gm19:48216031	A	C	7.94969e-06	Gm09:8634369	A	G	4.95626e-06
Gm06:7021240	A	G	4.24686e-07	Gm15:45757985	A	C	9.117e-06	Gm19:48216495	A	G	9.90178e-06	Gm09:10453335	A	G	1.44261e-07
Gm06:7021285	G	A	5.48646e-07	Gm15:50895317	C	T	7.91157e-06	Gm19:48217391	A	T	9.86233e-06	Gm09:10453386	T	A	3.20227e-06
Gm06:7021292	T	C	5.48646e-07	Gm15:50895319	G	A	7.28991e-06	Gm19:48217414	G	A	9.86233e-06	Gm09:30769979	A	G	4.63386e-06
Gm06:7022003	T	C	4.24686e-07	Gm15:50895324	C	T	5.01262e-06	Gm19:48217814	G	T	6.68846e-06	Gm09:30769984	G	A	3.46606e-06
Gm06:7022038	A	G	4.24686e-07	Gm18:57848400	A	G	2.0628e-07					Gm09:30769990	T	A	3.46606e-06
Gm06:7022081	A	T	4.24686e-07	Gm18:58053593	C	G	1.84373e-06					Gm09:30769993	A	G	8.52357e-06
Gm06:7022208	C	T	4.24686e-07	Gm18:58209172	A	G	4.69275e-06					Gm09:36989758	C	T	9.90583e-06
Gm06:7022246	G	T	7.90093e-07	Gm18:58209178	G	T	3.01182e-06					Gm09:45000757	A	T	7.00662e-06
Gm06:7022269	T	A	7.90093e-07	Gm18:58319723	T	G	2.35789e-06					Gm10:48338895	G	T	9.40176e-06
Gm06:7022305	A	T	7.90093e-07	Gm18:58323514	C	A	1.47044e-06					Gm10:48340821	T	C	6.17905e-06
Gm06:7022349	C	T	1.77499e-07	Gm18:58323522	A	T	1.47044e-06					Gm10:48341213	G	T	6.8859e-06
Gm06:7022532	T	A	1.69911e-07	Gm18:58323582	A	T	8.18393e-06					Gm10:48345392	A	T	6.57842e-06
Gm06:7022643	T	A	7.90093e-07	Gm18:58323603	A	G	4.00371e-06					Gm10:48346448	A	G	9.22585e-06
Gm06:7023033	C	T	4.24686e-07	Gm18:58323609	C	G	4.00371e-06					Gm10:48359524	C	T	9.64888e-06
Gm06:7023041	A	G	4.24686e-07	Gm18:58323906	T	A	3.4084e-06					Gm10:48370212	A	G	8.87792e-06
Gm06:7023075	A	G	4.24686e-07	Gm18:58323908	A	G	3.4084e-06					Gm10:48371080	C	T	8.81102e-06
Gm06:7023128	C	T	4.24686e-07	Gm18:58324333	A	T	3.74054e-06					Gm10:48371185	A	G	8.23718e-06
Gm06:7023310	A	G	5.48646e-07	Gm18:58330689	G	A	3.85028e-06					Gm10:48371569	T	C	8.86218e-06
Gm06:7023353	T	C	5.48646e-07	Gm18:58330882	C	T	1.03642e-06					Gm10:48372333	A	C	8.21289e-06
Gm06:7023398	T	C	3.3106e-07	Gm18:58330986	G	A	2.49986e-06					Gm10:48372350	T	C	6.36885e-06
Gm06:7023434	T	C	3.5639e-07	Gm18:58332004	G	T	4.00371e-06					Gm10:48373722	T	C	7.86653e-06
Gm06:7023439	A	G	3.5639e-07	Gm18:58332869	T	C	8.74311e-06					Gm10:48373979	T	C	6.62431e-06
Gm06:7023449	T	C	3.5639e-07	Gm18:58336837	A	G	3.98602e-06					Gm10:48374035	G	A	3.42851e-06
Gm06:7023489	G	C	3.5639e-07	Gm18:58336895	T	C	1.23197e-06					Gm10:48374276	C	T	4.45445e-06
Gm06:7023558	T	A	9.23015e-06	Gm18:58337384	A	G	4.13315e-06					Gm10:48374335	T	C	2.74287e-06
Gm06:7023703	A	G	2.34244e-07	Gm18:58341573	T	A	8.80875e-06					Gm10:48374358	T	C	2.16477e-06
Gm06:7023709	A	G	2.34244e-07	Gm18:58347228	T	C	7.14518e-06					Gm10:48374372	T	C	6.95316e-06
Gm06:7032936	T	C	7.20779e-06	Gm18:58348140	A	C	7.14518e-06					Gm10:48374382	T	C	8.75263e-06
Gm06:7032969	G	A	3.58783e-06	Gm18:58349256	C	T	8.844e-06					Gm10:48375853	C	T	6.70921e-06
Gm06:7033040	T	C	1.29996e-06	Gm18:58349406	A	T	7.33662e-06					Gm10:48376956	A	G	8.79118e-06
Gm06:7033076	A	G	7.53282e-07	Gm18:58350536	C	T	5.6882e-06					Gm10:48377044	A	T	6.8859e-06
Gm06:7033183	A	T	4.24686e-07	Gm18:58352511	G	T	6.85931e-06					Gm10:48378921	T	C	9.59431e-06
Gm06:7033273	G	T	4.24686e-07	Gm18:58353135	A	T	8.844e-06					Gm10:48388524	T	C	5.86125e-06
Gm06:7033408	G	T	4.24686e-07	Gm18:58353218	T	A	8.844e-06					Gm10:48395323	T	G	8.28326e-06
Gm06:7033465	G	A	4.24686e-07	Gm18:58353553	T	C	4.39599e-06					Gm10:48396137	T	C	4.64923e-06
Gm06:7033511	T	A	4.24686e-07	Gm18:58354887	T	C	3.48083e-06					Gm10:48398474	C	T	1.35161e-06
Gm06:7033726	C	A	4.24686e-07	Gm18:58357541	T	C	7.14518e-06					Gm10:48400869	C	T	7.3175e-06
Gm06:7034952	A	G	4.24686e-07	Gm18:58358282	G	A	7.70102e-06					Gm10:48401479	A	T	4.51867e-06
Gm06:7036289	G	C	4.24686e-07	Gm18:58358710	C	T	7.14518e-06					Gm10:48404096	A	T	5.10662e-06
Gm06:7037549	C	T	3.94135e-07	Gm18:58358957	A	T	8.844e-06					Gm10:48405414	T	A	8.46116e-06
Gm06:7038251	G	A	4.24686e-07	Gm18:58359422	A	T	6.48e-06					Gm10:48406040	A	G	7.06472e-06
Gm06:7038798	C	T	4.24686e-07	Gm18:58360009	C	A	3.54823e-06					Gm10:48408731	A	C	3.22232e-06
Gm06:7039333	T	C	2.11118e-07	Gm18:58360528	A	G	5.30906e-06					Gm10:48409284	G	A	4.4499e-06
Gm06:7039719	C	A	4.24686e-07	Gm18:58365920	G	A	4.28911e-06					Gm10:48411178	C	T	6.76381e-06
Gm06:7040060	C	G	4.24686e-07	Gm18:58367362	T	C	7.14518e-06					Gm10:48412299	T	G	5.50776e-06
Gm06:7040123	C	T	4.24686e-07	Gm18:58380711	A	G	9.04699e-06					Gm10:48412380	G	T	6.85479e-06
Gm06:7040468	G	A	7.90093e-07	Gm18:58383921	T	A	4.28911e-06					Gm10:48412383	T	G	6.85479e-06
Gm06:7042772	C	T	1.09655e-06	Gm18:58384296	C	A	4.70548e-06					Gm10:48416189	T	C	4.74534e-06
Gm06:7045151	G	T	1.09655e-06	Gm18:58391088	T	A	7.14518e-06					Gm10:48416200	G	A	9.31979e-06
Gm06:7047111	A	G	1.09655e-06	Gm18:58395872	T	G	9.39841e-06					Gm10:48416715	T	G	8.32775e-06
Gm06:7047231	G	A	6.18695e-08	Gm18:58402032	G	C	6.14582e-06					Gm10:48417046	C	T	8.46116e-06
Gm06:7047239	G	A	1.47772e-07	Gm18:58404373	T	A	6.50879e-06					Gm10:48417732	C	T	8.34776e-06
Gm06:7048434	C	T	1.09655e-06	Gm18:58405986	G	A	8.07712e-06					Gm10:48418121	C	T	6.68937e-06
Gm06:7053704	A	T	1.09655e-06	Gm18:58406649	G	A	7.27216e-06					Gm10:48418587	A	G	6.84106e-06
Gm06:7053711	A	G	1.09655e-06	Gm18:58408138	G	A	7.07874e-06					Gm10:48418607	A	G	6.69121e-06
Gm06:7054420	T	G	2.0123e-06	Gm18:58413617	T	C	6.22889e-06					Gm10:48419002	C	T	6.93604e-06
Gm06:7054771	G	A	2.0123e-06	Gm18:58423130	T	G	8.54421e-06					Gm10:48419408	G	A	2.648e-06
Gm06:7055449	T	C	1.09655e-06	Gm18:58431213	T	C	5.95469e-06					Gm10:48419598	C	T	2.95308e-06
Gm06:7056243	G	A	1.09655e-06	Gm18:58435298	T	C	8.54421e-06					Gm10:48419791	T	C	4.44825e-06
Gm06:7057843	A	G	2.0123e-06	Gm18:58437032	G	A	8.87805e-07					Gm10:48420384	T	G	6.91979e-06
Gm06:7057942	C	T	1.09655e-06	Gm18:58439469	C	T	8.57346e-06					Gm10:48420394	A	C	6.91979e-06
Gm06:7061587	T	A	1.09655e-06	Gm18:58440441	G	T	4.24856e-06					Gm10:48420399	G	A	5.71971e-06
Gm06:7062272	G	A	1.02908e-06	Gm18:58445366	G	C	7.5548e-06					Gm10:48420568	A	G	2.57598e-06
Gm06:7062289	G	A	1.02908e-06	Gm18:58445440	A	T	7.42005e-06					Gm10:48420833	T	C	7.50336e-06
Gm06:7062659	G	A	1.09655e-06	Gm18:58457084	C	T	6.88976e-06					Gm10:48421794	A	G	9.42012e-06
Gm06:7062874	G	C	1.09655e-06	Gm18:58457086	C	T	6.88976e-06					Gm10:48421888	T	C	7.77853e-06
Gm06:7063331	C	T	1.09655e-06	Gm18:58487026	G	A	5.13168e-06					Gm10:48422261	C	T	7.28499e-06
Gm06:7063480	G	A	1.09655e-06	Gm18:58500704	G	C	7.33966e-06					Gm10:48422741	G	T	9.11078e-06
Gm06:7064239	C	T	1.09655e-06	Gm18:58504847	A	T	8.23792e-06					Gm10:48422954	C	G	6.85479e-06
Gm06:7064240	A	T	1.09655e-06	Gm18:58522529	A	T	8.42891e-06					Gm10:48431734	T	C	6.77197e-06
Gm06:7066345	A	G	2.0123e-06	Gm18:58525970	C	T	6.62712e-06					Gm10:48433708	T	C	5.17739e-06
Gm06:7066816	C	T	1.09655e-06	Gm18:58527593	G	T	3.79203e-06					Gm10:48437086	T	C	2.88738e-06
Gm06:7071221	A	T	1.09655e-06	Gm18:58527962	T	C	1.44848e-07					Gm10:48437746	G	A	8.2793e-06
Gm06:7071292	T	C	1.09655e-06	Gm18:58530150	C	T	2.70923e-06					Gm10:48437830	C	T	8.51319e-06
Gm06:7071409	G	A	1.09655e-06	Gm18:58543694	C	T	8.22097e-06					Gm10:48438020	G	A	6.97439e-06
Gm06:7071714	G	T	1.12156e-07	Gm18:58565121	C	T	2.10422e-06					Gm10:48438080	C	T	6.97439e-06
Gm06:7072614	T	C	3.83116e-06	Gm18:58740559	G	A	9.15886e-06					Gm10:48438082	C	A	6.97439e-06
Gm06:7072733	G	A	1.09655e-06	Gm18:58780539	A	T	1.82455e-06					Gm10:48439967	G	A	3.89771e-06
Gm06:7072759	T	C	1.09655e-06	Gm18:58781651	A	G	3.64113e-06					Gm10:48440546	T	G	6.34481e-06
Gm06:7073639	A	G	5.89704e-07	Gm18:58781668	C	T	9.00791e-06					Gm10:48444472	G	C	3.41729e-06
Gm06:7074034	A	G	2.0123e-06	Gm18:58789833	T	C	6.66777e-06					Gm10:48449935	G	T	6.09564e-06
Gm06:7074255	C	T	1.02908e-06	Gm18:58791857	C	T	6.09962e-06					Gm10:48451552	A	G	7.47272e-06
Gm06:7076585	T	G	2.0123e-06	Gm18:58794174	T	C	7.63581e-06					Gm10:48452670	G	A	8.39784e-06
Gm06:7077361	A	T	1.62426e-06	Gm18:58794219	G	A	3.09747e-06					Gm10:48452790	C	A	8.10155e-07
Gm06:7078368	A	T	2.36469e-06	Gm18:58794440	A	G	3.42821e-06					Gm10:48456617	T	C	2.29744e-06
Gm06:7078420	T	G	1.67693e-06	Gm18:58794629	A	G	7.23054e-06					Gm10:48457470	A	G	6.70921e-06
Gm06:7079957	A	C	1.02908e-06	Gm18:58796562	A	T	1.24446e-07					Gm10:48457643	A	T	8.61054e-06
Gm06:7080794	T	C	7.09344e-06	Gm18:58796621	C	T	3.50297e-06					Gm10:48457662	T	C	7.03495e-06
Gm06:7081119	T	C	7.90393e-07	Gm18:58796830	T	A	9.18929e-06					Gm10:48458619	A	G	3.61695e-06
Gm06:7081279	A	G	7.90393e-07	Gm18:58798290	G	T	4.6668e-06					Gm10:48459010	T	C	9.58701e-06
Gm06:7081510	G	T	1.02908e-06	Gm18:58808824	A	T	9.36956e-06					Gm10:48459522	C	T	5.68126e-06
Gm06:7081883	G	T	1.09655e-06	Gm18:58809815	C	A	9.82107e-06					Gm10:48460482	A	G	6.60316e-06
Gm06:7083320	G	T	1.09655e-06	Gm18:58810221	C	G	9.22719e-06					Gm10:48460692	T	C	2.98245e-06
Gm06:7083369	A	G	2.0123e-06	Gm18:58810328	A	G	7.69944e-06					Gm10:48460755	G	A	5.96282e-06
Gm06:7083484	T	G	2.0123e-06	Gm18:58810348	G	A	4.04643e-06					Gm10:48462666	T	A	4.40668e-06
Gm06:47649598	C	T	8.66238e-06	Gm18:58810606	A	G	8.23713e-06					Gm10:48462717	T	G	5.55515e-06
Gm06:52227376	A	G	6.93481e-06	Gm18:58810619	G	A	2.36269e-06					Gm10:48462793	C	T	5.55515e-06
Gm06:52237288	C	T	6.51746e-06	Gm18:58810968	A	C	8.99053e-07					Gm10:48462884	T	A	7.95285e-06
Gm06:52237305	G	A	6.51746e-06	Gm18:58811076	T	C	2.45168e-06					Gm10:48462893	C	T	7.95285e-06
Gm07:43247001	T	C	6.91058e-06	Gm18:58812052	T	C	8.88902e-06					Gm10:48463452	A	C	5.76536e-06
Gm07:43247009	A	G	5.23098e-06	Gm18:58812524	G	A	4.781e-06					Gm10:48464084	C	T	2.61033e-06
Gm08:15377587	C	T	7.92721e-06	Gm18:58812574	C	T	5.95362e-06					Gm10:48464190	A	G	4.92299e-06
Gm08:18363898	C	T	8.87717e-06	Gm18:58812594	C	T	5.95362e-06					Gm10:48464667	A	G	5.38422e-06
Gm08:18364381	A	G	2.84777e-06	Gm18:58812626	G	A	9.82107e-06					Gm10:48464698	T	A	1.24306e-06
Gm08:18368308	C	T	4.98927e-06	Gm18:58812652	C	T	6.38936e-06					Gm10:48468568	T	C	7.75546e-06
Gm08:18368604	A	C	1.99697e-06	Gm18:58812665	T	C	2.73341e-06					Gm10:48469300	C	T	5.80166e-06
Gm08:18373362	C	T	6.80574e-06	Gm18:58812678	C	T	6.38936e-06					Gm10:48470879	A	G	1.63821e-06
Gm08:18373726	C	A	4.88735e-06	Gm18:58812782	C	T	8.7279e-06					Gm10:48472078	A	C	6.99327e-06
Gm08:18376988	G	A	9.36317e-06	Gm18:58812912	G	A	6.96076e-06					Gm10:48472192	A	T	8.56168e-06
Gm08:18377152	A	T	9.8741e-06	Gm18:58813012	C	T	5.47821e-06					Gm10:48472199	T	A	8.56168e-06
Gm08:18381416	T	G	3.92861e-06	Gm18:58813056	G	A	4.62966e-06					Gm10:48472243	G	T	7.02133e-06
Gm08:18382393	A	G	8.66535e-06	Gm18:58813577	C	T	1.44186e-06					Gm10:48472874	C	T	7.82577e-06
Gm08:18383048	T	C	3.36128e-06	Gm18:58813592	G	A	8.28576e-06					Gm10:48473703	A	G	2.52184e-06
Gm08:18384809	A	G	3.4581e-06	Gm18:58813611	C	A	8.28576e-06					Gm10:48473957	A	G	1.39993e-06
Gm08:18385194	A	G	2.44349e-06	Gm18:58813698	T	C	7.69944e-06					Gm10:48474632	T	G	1.56198e-06
Gm08:18386067	A	T	8.59456e-06	Gm18:58813709	A	C	7.69944e-06					Gm10:48474762	C	T	7.76548e-06
Gm08:18386068	A	C	8.59456e-06	Gm18:58813772	G	A	8.28576e-06					Gm10:48474844	A	C	8.04838e-06
Gm08:18387841	C	T	3.10309e-06	Gm18:58813841	G	C	7.22798e-06					Gm10:48475250	G	T	8.71611e-06
Gm08:18388625	T	C	7.80623e-06	Gm18:58813857	T	G	7.22798e-06					Gm10:48475428	C	G	9.99073e-06
Gm08:18388694	A	G	4.36597e-06	Gm18:58814684	T	C	8.24635e-06					Gm10:48478347	T	A	7.49565e-06
Gm08:18389106	T	C	3.84744e-06	Gm18:58815019	A	G	5.61265e-06					Gm10:48478636	A	T	5.04646e-06
Gm08:18389125	A	G	7.03345e-06	Gm18:58818916	G	C	8.74959e-06					Gm10:48480019	G	T	5.18589e-06
Gm08:18389240	T	C	9.88065e-07	Gm18:58819056	A	G	6.86167e-06					Gm10:48480028	T	G	5.18589e-06
Gm08:18389248	T	C	6.40329e-07	Gm18:58819059	G	A	6.86167e-06					Gm10:48481185	T	C	8.50566e-06
Gm08:18389358	C	T	4.09726e-06	Gm18:58824384	T	G	3.0368e-06					Gm10:48483079	C	A	5.43016e-06
Gm08:18390439	T	C	4.16774e-06	Gm18:58837072	C	T	1.50633e-06					Gm10:48487339	A	T	7.90466e-06
Gm08:18390512	C	T	4.90015e-06	Gm18:58837141	T	C	6.42881e-06					Gm10:48489680	A	C	6.97191e-06
Gm08:18390916	C	T	4.21897e-06	Gm18:58837154	G	A	6.42881e-06					Gm10:48491217	T	G	7.12677e-06
Gm08:18391904	C	A	4.74026e-06	Gm18:58837155	C	A	6.42881e-06					Gm10:48491218	C	A	7.12677e-06
Gm08:18392926	C	G	5.50474e-06	Gm18:58838445	T	G	1.46511e-06					Gm10:48491573	T	G	5.60017e-06
Gm08:18394456	A	C	3.10309e-06	Gm18:58838498	A	T	1.07476e-06					Gm10:48493103	T	G	4.49858e-06
Gm08:18394735	A	G	5.55838e-06	Gm18:58838500	A	C	1.07476e-06					Gm10:48493510	G	A	8.35622e-06
Gm08:18394959	C	T	4.54324e-06	Gm18:58838621	C	G	1.92941e-06					Gm10:48493511	A	G	8.35622e-06
Gm08:18395397	T	G	6.04933e-06	Gm18:58838946	G	T	5.84266e-06					Gm10:48493662	C	T	5.4648e-06
Gm08:18395432	A	G	4.85205e-06	Gm18:58840634	A	G	2.95369e-06					Gm10:48493676	A	G	6.3676e-06
Gm08:18395838	A	G	1.62771e-06	Gm18:58840721	G	A	1.56171e-06					Gm10:48494292	T	C	7.76305e-06
Gm08:18396190	T	G	8.74303e-06	Gm18:58840729	A	C	1.56171e-06					Gm10:48494497	A	T	5.7542e-06
Gm08:18398224	G	A	3.71166e-06	Gm18:58840836	T	C	3.2773e-06					Gm10:48496589	T	A	9.89534e-06
Gm08:18399212	T	C	3.72086e-06	Gm18:58841222	T	C	1.96902e-06					Gm10:48497911	C	G	9.93865e-06
Gm08:18400852	A	G	8.15195e-06	Gm18:58842672	T	C	9.26274e-06					Gm10:48501938	T	C	8.99413e-06
Gm08:18401366	A	G	3.21977e-06	Gm18:58862931	A	T	2.97512e-06					Gm10:48505641	C	T	4.71569e-06
Gm08:18401436	C	A	3.35781e-06	Gm18:58868567	A	G	3.91207e-06					Gm10:48505762	A	T	5.8389e-06
Gm08:18402477	T	C	2.94034e-06	Gm18:58869028	C	A	1.0967e-06					Gm10:48507236	G	A	3.85203e-06
Gm08:18403157	T	C	1.79815e-06	Gm18:58869151	T	A	7.74518e-06					Gm10:48507323	C	T	4.43045e-06
Gm08:18403159	A	G	3.20299e-06	Gm18:58869238	C	A	4.33128e-08					Gm10:48507761	A	G	6.89959e-06
Gm08:18403807	A	G	4.69515e-06	Gm18:58869244	A	T	2.04084e-07					Gm10:48507798	A	G	8.46116e-06
Gm08:18406029	C	A	9.14587e-07	Gm18:58869276	C	A	2.82629e-07					Gm10:48507816	T	C	8.46116e-06
Gm08:18408471	T	C	3.92657e-06	Gm18:58869547	T	C	4.4336e-07					Gm10:48507825	T	A	3.6672e-06
Gm08:18409920	C	T	7.60598e-06	Gm18:58869594	C	A	2.12528e-07					Gm10:48507852	A	T	6.70921e-06
Gm08:18409924	T	C	9.05859e-06	Gm18:58869640	A	G	7.22138e-06					Gm10:48507855	C	G	6.70921e-06
Gm08:18412740	T	C	6.73054e-06	Gm18:58870768	G	C	2.7904e-06					Gm10:48507874	C	A	3.09597e-06
Gm08:18412770	C	G	4.81535e-06	Gm18:58873520	G	A	1.34107e-06					Gm10:48507977	C	G	3.8377e-06
Gm08:35813938	C	A	6.29784e-06	Gm18:58873773	G	A	9.22726e-06					Gm10:48508473	T	A	8.73859e-06
Gm11:10696094	T	C	1.31078e-06	Gm18:58874247	C	T	1.76156e-07					Gm10:48508992	C	T	7.46082e-06
Gm11:10697606	T	C	9.0912e-07	Gm18:58874565	T	C	8.31546e-06					Gm10:48511277	G	C	4.43371e-06
Gm11:10698499	A	G	1.79322e-06	Gm18:58878929	G	T	3.64798e-06					Gm10:48511898	G	C	7.95436e-06
Gm11:10708875	A	G	2.8563e-06	Gm18:58879676	C	T	4.03901e-07					Gm10:48520806	C	A	7.53604e-06
Gm11:10708876	T	A	2.8563e-06	Gm18:58879789	C	T	1.81051e-07					Gm10:48525674	T	A	8.71782e-06
Gm11:10723112	A	G	2.68875e-06	Gm18:58879895	C	T	1.58007e-07					Gm10:48530558	A	T	8.14342e-06
Gm11:11218639	A	C	3.82736e-06	Gm18:58879971	G	T	3.17776e-07					Gm10:48530838	G	T	4.6836e-06
Gm11:11222975	C	T	7.98879e-06	Gm18:58880020	G	C	1.58007e-07					Gm10:48532660	A	G	3.88914e-06
Gm11:11239555	C	T	7.54987e-06	Gm18:58880864	A	G	2.48733e-06					Gm10:48537610	C	A	1.34294e-06
Gm11:11249139	T	G	7.8726e-06	Gm18:58881334	C	T	7.15978e-06					Gm10:48539331	T	C	1.12705e-06
Gm11:11253362	G	T	9.85902e-06	Gm18:58881639	G	A	1.80886e-06					Gm10:48541933	C	G	1.57116e-06
Gm11:11266657	A	G	7.90345e-06	Gm18:58881940	T	C	1.11222e-07					Gm10:48543345	T	C	1.13037e-06
Gm11:11267865	T	C	9.63219e-06	Gm18:58881966	A	T	3.85586e-07					Gm10:48545186	A	G	3.69957e-06
Gm11:11267943	C	T	1.89895e-06	Gm18:58881990	T	G	3.85586e-07					Gm10:48545522	T	A	3.86175e-06
Gm11:11267962	G	A	1.89895e-06	Gm18:58882082	C	T	3.85586e-07					Gm10:48546565	T	A	1.45146e-06
Gm11:11273901	A	C	2.31384e-06	Gm18:58882345	C	G	5.1767e-06					Gm10:48548783	A	T	8.20771e-06
Gm11:11276152	A	C	6.98989e-06	Gm18:58882552	A	G	6.09776e-07					Gm10:48551238	A	G	7.79214e-06
Gm11:11276795	A	G	4.50534e-06	Gm18:58882988	C	A	1.4379e-06					Gm10:48551305	A	G	2.03094e-06
Gm11:11276849	C	T	5.42199e-09	Gm18:58883199	T	A	3.45084e-06					Gm10:48551308	C	T	4.84408e-06
Gm11:11278186	T	C	8.64712e-08	Gm18:58883243	C	T	1.30045e-06					Gm10:48552125	G	T	2.87001e-06
Gm11:11278341	G	A	4.23355e-08	Gm18:58883596	C	T	2.30749e-06					Gm10:48552532	T	C	6.90527e-07
Gm11:11278408	T	C	3.20455e-06	Gm18:58884149	T	C	3.41061e-06					Gm10:48552580	T	C	1.10667e-06
Gm11:11278515	G	A	1.14915e-08	Gm18:58884158	A	G	3.41061e-06					Gm10:48552748	A	T	1.38716e-06
Gm11:11280506	A	C	2.15739e-09	Gm18:58884327	G	C	3.17503e-06					Gm10:48553970	A	T	4.6207e-06
Gm11:11288240	G	A	1.59497e-06	Gm18:58884429	G	C	3.10177e-06					Gm10:48554083	G	A	3.77624e-06
Gm11:11288283	G	A	8.23895e-06	Gm18:58884601	T	C	3.17503e-06					Gm10:48554335	G	A	3.19903e-07
Gm11:11296367	A	C	8.50048e-06	Gm18:58884618	C	T	8.89128e-06					Gm10:48554696	G	C	1.1941e-06
Gm11:11296683	G	A	2.15638e-06	Gm18:58884629	G	A	2.45151e-06					Gm10:48554776	T	A	1.95811e-06
Gm11:11299742	A	G	5.94699e-06	Gm18:58884639	A	G	5.65679e-06					Gm10:48554785	A	G	2.16415e-06
Gm11:11300064	G	A	9.10901e-06	Gm18:58884664	G	A	5.36214e-06					Gm10:48555090	T	C	3.08409e-06
Gm11:14827594	C	T	2.67017e-06	Gm18:58884689	T	C	2.85372e-06					Gm10:48555210	A	G	1.43727e-06
Gm11:14830991	G	C	3.01124e-06	Gm18:58884742	A	C	6.71293e-06					Gm10:48555446	T	C	2.24244e-06
Gm11:14831494	T	C	4.79632e-06	Gm18:58884860	A	G	6.71293e-06					Gm10:48556119	T	C	1.96551e-06
Gm11:14831517	T	C	4.79632e-06	Gm18:58885243	A	T	5.89373e-06					Gm10:48557056	C	T	3.37953e-06
Gm11:14832808	G	T	3.52009e-06	Gm18:58885701	G	A	1.14072e-06					Gm10:48557436	T	A	6.50517e-06
Gm11:14833989	T	C	2.67017e-06	Gm18:58885735	T	C	5.77684e-08					Gm10:48558030	G	T	2.81835e-06
Gm11:14835202	A	G	9.95351e-06	Gm18:58885831	C	T	4.5378e-06					Gm10:48560985	C	T	1.21598e-06
Gm11:14836761	A	C	2.6795e-06	Gm18:58887395	A	T	6.6665e-06					Gm10:48563038	C	A	5.35045e-07
Gm11:14838599	T	C	5.9299e-06	Gm18:58887399	G	C	6.6665e-06					Gm10:48577082	T	A	3.32063e-06
Gm11:14838855	A	G	4.71347e-06	Gm18:58889879	G	C	5.86587e-06					Gm10:48577148	G	A	5.22885e-06
Gm11:14839879	T	C	3.5113e-06	Gm18:58889930	T	C	5.42333e-06					Gm10:48577395	A	T	2.4319e-06
Gm11:14839943	T	C	3.52009e-06	Gm18:58890323	A	G	6.62801e-06					Gm10:48577484	A	G	2.13817e-06
Gm11:15273802	T	A	5.8256e-06	Gm18:58891985	A	T	6.60792e-06					Gm10:48577751	A	C	2.4319e-06
Gm12:4224180	T	A	6.78574e-06	Gm18:58907045	C	T	9.92542e-06					Gm10:48578564	A	G	2.22638e-06
Gm12:20536160	G	A	2.45748e-06	Gm18:58907284	G	A	9.17231e-06					Gm10:48579952	A	T	2.01579e-06
Gm12:30750985	T	A	7.67478e-07	Gm18:58907324	C	T	6.91162e-06					Gm10:48783046	G	C	6.40879e-06
Gm13:10127932	A	T	6.24096e-06	Gm18:58907333	T	C	2.20543e-06					Gm10:48868509	A	C	9.6454e-06
Gm13:10128783	G	A	9.03986e-06	Gm18:58909818	A	G	6.74125e-06					Gm10:48870387	C	G	9.24547e-06
Gm13:10129503	G	A	3.40817e-06	Gm18:58910581	A	G	9.71954e-06					Gm10:49068220	T	C	4.83417e-06
Gm13:10129563	C	T	2.93888e-06	Gm18:58911272	C	A	5.18415e-06					Gm10:49070056	G	A	3.38008e-06
Gm13:10129620	T	C	3.88847e-06	Gm18:58911274	T	G	6.74125e-06					Gm10:49071390	T	C	7.41001e-06
Gm13:10129820	C	T	6.97717e-06	Gm18:58918326	A	C	8.74088e-06					Gm10:49073565	C	A	7.73235e-06
Gm13:10129850	G	A	4.45551e-06	Gm18:58919647	C	A	2.34494e-06					Gm10:49075431	C	T	9.32422e-06
Gm13:10130354	C	T	9.68828e-06	Gm18:58919667	G	C	2.83778e-06					Gm10:49075510	G	T	6.80837e-06
Gm13:10130396	A	T	9.68828e-06	Gm18:58919678	C	T	4.01107e-06					Gm10:49075876	C	G	7.66192e-06
Gm13:10130463	T	A	9.68828e-06	Gm18:58931980	A	G	3.70703e-06					Gm10:49078353	C	T	1.50687e-06
Gm13:10130756	C	G	5.46957e-06	Gm18:58943891	A	T	4.06791e-06					Gm10:49078416	C	A	3.56823e-06
Gm13:10131145	A	G	3.88847e-06	Gm18:58944236	C	T	3.49211e-06					Gm10:49078964	A	G	4.24545e-06
Gm13:10131163	G	T	3.88847e-06	Gm18:58944512	T	G	5.90184e-06					Gm10:49079056	T	G	6.29108e-06
Gm13:10131363	G	T	3.88847e-06	Gm18:58944965	T	C	4.43974e-06					Gm10:49079308	G	A	9.04957e-06
Gm13:10131406	T	C	3.88847e-06	Gm18:58962934	G	A	8.76948e-06					Gm10:49079313	A	G	2.15789e-06
Gm13:10131832	T	C	5.46957e-06	Gm18:58963380	C	A	7.59951e-06					Gm10:49079677	C	T	4.56652e-06
Gm13:10132668	G	A	3.88847e-06	Gm18:58963387	A	C	7.59951e-06					Gm10:49082717	T	A	7.96875e-06
Gm13:10132957	C	T	3.88847e-06	Gm18:58965019	A	T	7.80994e-07					Gm10:49082718	C	G	7.96875e-06
Gm13:10133007	C	T	3.88847e-06	Gm18:58965021	G	C	2.982e-06					Gm10:49082727	G	A	6.2147e-06
Gm13:10133039	A	G	3.88847e-06	Gm18:58965023	A	T	2.982e-06					Gm10:49082731	A	T	6.2147e-06
Gm13:10150335	A	T	8.09043e-06	Gm18:58965024	C	G	2.982e-06					Gm10:49082734	T	C	6.2147e-06
Gm13:10229761	C	T	8.86087e-06	Gm18:58967726	A	G	8.86366e-06					Gm10:49082736	G	A	6.2147e-06
Gm13:10258376	A	C	2.44346e-06	Gm18:58968094	C	A	5.49556e-06					Gm10:49082742	A	G	6.2147e-06
Gm13:10300671	A	T	3.98221e-06	Gm18:58968106	T	C	5.49556e-06					Gm10:49082752	A	G	6.2147e-06
Gm13:10331532	A	T	7.06199e-06	Gm18:58980237	C	A	3.97173e-06					Gm10:49082753	A	G	7.96875e-06
Gm13:10349317	C	T	7.69774e-07	Gm18:59010254	G	A	7.40912e-06					Gm10:49082778	C	G	2.99385e-06
Gm13:10355978	C	T	2.39274e-06	Gm18:59010259	T	C	7.40912e-06					Gm10:49082780	A	G	3.87801e-06
Gm13:10551795	A	C	1.08634e-06	Gm18:59010306	G	A	6.92956e-06					Gm10:49082789	A	T	2.44289e-06
Gm13:10553259	T	G	1.54104e-06	Gm18:59010309	C	T	6.92956e-06					Gm10:49082830	G	C	4.03433e-06
Gm13:13964371	G	T	1.56429e-06	Gm18:59010319	C	T	6.92956e-06					Gm10:49082968	G	A	5.66121e-06
Gm13:13999694	A	G	8.93462e-06	Gm18:59010601	G	A	6.35112e-06					Gm10:49083106	A	G	7.77745e-06
Gm13:14024455	A	C	6.81476e-06	Gm18:59017960	G	A	1.21896e-06					Gm10:49084182	T	C	3.29264e-06
Gm13:14317756	T	C	8.86069e-06	Gm18:59023899	T	A	1.43893e-06					Gm10:49087334	C	T	5.47232e-06
Gm13:29228257	T	G	1.12623e-07	Gm18:59023904	C	T	1.43893e-06					Gm10:49087858	G	A	6.35436e-06
Gm13:29507482	G	A	8.95903e-06	Gm18:59024232	C	T	3.7781e-08					Gm10:49088954	T	A	8.06461e-06
Gm13:29608482	C	A	5.37221e-06	Gm18:59024237	T	A	2.65403e-06					Gm10:49092471	G	C	6.45712e-06
Gm13:29626676	G	A	1.06851e-06	Gm18:59024295	G	A	1.43893e-06					Gm10:49094995	C	T	6.82366e-07
Gm13:29627631	T	C	1.30902e-06	Gm18:59024570	A	T	3.70561e-07					Gm10:49100036	T	C	8.85218e-06
Gm13:29628248	A	C	9.95147e-06	Gm18:59024668	T	A	7.07827e-07					Gm10:49101643	A	G	6.40398e-06
Gm13:29824251	C	T	5.65424e-06	Gm18:59024916	G	A	4.45954e-06					Gm10:49101707	G	A	5.74059e-06
Gm13:36964546	C	T	8.17064e-06	Gm18:59025084	T	A	3.52178e-06					Gm10:49103120	C	T	5.07215e-06
Gm13:36976505	C	T	7.581e-06	Gm18:59025898	A	T	1.94676e-06					Gm10:49104411	G	A	4.87747e-06
Gm13:36981316	C	T	9.89851e-06	Gm18:59027098	A	T	7.46098e-07					Gm10:49105057	T	C	5.62284e-06
Gm13:36982230	G	A	8.17064e-06	Gm18:59027334	A	C	6.45221e-07					Gm10:49105709	T	C	5.09707e-06
Gm13:36982255	T	C	3.68777e-06	Gm18:59031738	T	C	2.17149e-06					Gm10:49106610	G	T	5.19671e-06
Gm13:36982269	T	C	6.43056e-06	Gm18:59033072	A	T	9.50744e-06					Gm10:49107423	G	A	2.9876e-06
Gm13:36984002	G	A	8.17064e-06	Gm18:59033820	C	A	1.14347e-06					Gm10:49107976	A	G	5.24285e-06
Gm13:36984034	T	C	5.67966e-06	Gm18:59046247	C	G	3.08643e-06					Gm10:49108895	T	C	4.09965e-06
Gm13:36984384	C	A	9.89851e-06	Gm18:59094046	C	G	3.1314e-06					Gm10:49109774	A	G	3.13194e-06
Gm13:36984557	T	G	9.89851e-06	Gm18:59094107	T	A	8.10814e-06					Gm10:49109812	A	G	5.32926e-06
Gm13:36985430	C	T	9.89851e-06	Gm18:59094306	G	T	2.86241e-06					Gm10:49109868	A	G	6.07862e-06
Gm13:36985869	A	G	8.17064e-06	Gm18:59096020	C	T	2.47421e-06					Gm10:49110248	G	A	5.49078e-06
Gm13:36986033	T	A	8.17064e-06	Gm18:59096026	C	T	1.33406e-06					Gm10:49111322	A	T	8.75593e-06
Gm13:36986330	C	T	9.89851e-06	Gm18:59096038	C	G	9.69084e-07					Gm10:49111410	C	G	7.19602e-06
Gm13:36986411	G	C	9.89851e-06	Gm18:59096373	T	C	4.0917e-06					Gm10:49111987	C	T	6.72875e-06
Gm13:36986460	C	T	9.89851e-06	Gm18:59097984	T	A	5.36156e-06					Gm10:49113173	C	A	8.53501e-06
Gm13:36987171	G	C	9.89851e-06	Gm18:59132223	A	T	6.47114e-06					Gm10:49116430	T	A	6.72875e-06
Gm13:36987844	T	C	9.89851e-06	Gm18:59135814	A	G	5.08593e-06					Gm10:49116739	A	T	6.48327e-06
Gm13:36988135	T	A	9.89851e-06	Gm18:59135888	C	T	7.06483e-06					Gm10:49117294	T	C	9.46673e-06
Gm13:37023096	A	T	7.09299e-06	Gm18:59137256	A	T	6.20964e-06					Gm10:49117815	A	T	5.17372e-06
Gm13:37032492	G	A	8.25694e-06	Gm18:59137530	G	A	6.65577e-06					Gm10:49118716	A	C	4.19737e-06
Gm13:37057108	C	T	2.42026e-06	Gm18:59138415	T	G	1.42537e-06					Gm10:49120478	C	T	7.21388e-06
Gm13:37057199	T	A	2.42026e-06	Gm18:59139162	A	G	2.99673e-06					Gm10:49120533	G	A	7.6634e-06
Gm13:37057377	T	C	2.42026e-06	Gm18:59139506	C	G	4.42474e-06					Gm10:49121078	G	A	9.0048e-06
Gm13:38132219	A	G	3.12171e-06	Gm18:59139550	T	G	9.00501e-06					Gm10:49121393	C	T	7.46302e-06
Gm13:38132659	G	C	3.12171e-06	Gm18:59140207	T	G	6.23465e-06					Gm10:49121775	G	T	8.34894e-06
Gm14:50468837	G	T	3.6399e-06	Gm18:59140653	A	C	3.39652e-06					Gm10:49122219	C	A	6.96265e-06
Gm14:50709825	C	A	3.36403e-06	Gm18:59140681	T	C	5.40593e-06					Gm10:49122757	C	G	1.65769e-06
Gm15:2867057	T	C	8.32241e-06	Gm18:59140857	T	A	2.01885e-06					Gm10:49125528	G	A	6.95954e-06
Gm15:20869764	A	T	4.31717e-06	Gm18:59141048	C	A	8.00849e-06					Gm10:49125661	T	C	7.17064e-06
Gm15:44897988	G	A	7.14215e-06	Gm18:59141143	C	G	1.54714e-06					Gm10:49125845	G	A	2.45399e-06
Gm18:16200925	T	C	9.24861e-06	Gm18:59141166	A	C	1.54714e-06					Gm10:49126098	A	T	7.62765e-06
Gm18:16205157	C	T	8.15053e-06	Gm18:59164256	A	G	5.84947e-06					Gm10:49126844	G	A	3.92689e-06
Gm18:57927864	C	T	8.49627e-06	Gm18:59241875	T	A	6.29247e-06					Gm10:49127576	A	G	7.16715e-06
Gm19:705703	A	G	9.51531e-06	Gm18:59247065	A	T	6.29247e-06					Gm10:49127720	G	A	3.04348e-06
Gm19:712666	T	C	2.77808e-06	Gm18:59247236	G	A	7.09148e-06					Gm10:49127788	T	C	4.58194e-06
Gm19:712683	A	T	2.77808e-06	Gm18:59251677	G	A	3.35155e-07					Gm10:49127863	T	C	6.03738e-06
Gm19:712691	T	A	2.77808e-06	Gm18:59251681	A	T	7.67691e-06					Gm10:49127890	C	T	5.06727e-06
Gm19:712733	T	G	1.88335e-06	Gm18:59252021	T	C	3.57141e-06					Gm10:49127891	T	C	5.06727e-06
Gm19:713093	C	T	1.33863e-06	Gm18:59252046	T	G	6.23163e-06					Gm10:49128211	G	A	7.62765e-06
Gm19:4442104	G	A	5.4167e-06	Gm18:59254499	G	T	7.89087e-06					Gm10:49128465	A	G	8.12561e-06
Gm19:48156827	C	G	6.21192e-06	Gm18:59257419	G	A	1.168e-06					Gm10:49128750	A	C	7.07788e-06
Gm19:48157078	T	C	3.23334e-07	Gm18:59257486	T	C	3.54613e-06					Gm10:49129401	C	T	4.08124e-06
Gm19:48157083	A	C	4.35881e-07	Gm18:59262185	A	G	3.67026e-06					Gm10:49130310	A	G	9.78841e-06
Gm19:48157111	G	A	2.31996e-06	Gm18:59263223	G	C	6.25833e-06					Gm10:49130892	G	T	4.24545e-06
Gm19:48160670	T	C	5.06693e-07	Gm18:59263260	C	T	6.29247e-06					Gm10:49132291	C	T	5.10148e-06
Gm19:48167999	T	A	2.83031e-06	Gm18:59263337	A	G	1.09967e-06					Gm10:49132334	A	G	5.45328e-06
Gm19:48168661	A	G	4.69494e-07	Gm18:59263375	T	G	1.03638e-06					Gm10:49132472	G	A	2.64003e-06
Gm19:48214573	T	A	6.65075e-06	Gm18:59263385	G	A	1.03638e-06					Gm10:49132631	T	C	4.33656e-06
Gm19:48216031	A	C	6.71002e-06	Gm18:59263394	C	T	1.03638e-06					Gm10:49133272	T	C	2.40263e-06
Gm19:49122319	A	T	8.69307e-06	Gm18:59270357	A	T	1.0413e-06					Gm10:49133274	G	T	2.40263e-06
Gm19:49124680	G	A	2.83457e-08	Gm18:59270411	T	C	9.68003e-06					Gm10:49133714	G	A	4.55245e-06
Gm20:3201966	A	T	4.27383e-06	Gm18:59270608	T	C	5.9623e-06					Gm10:49133897	T	A	3.72728e-06
Gm20:3854440	T	A	8.97344e-06	Gm18:59271421	T	A	6.29247e-06					Gm10:49134121	A	T	5.99696e-06
Gm20:3854454	T	C	6.70732e-06	Gm18:59271565	A	T	6.29247e-06					Gm10:49134499	T	C	8.6966e-06
Gm20:3854458	T	C	2.96348e-06	Gm18:59271790	T	G	3.73429e-06					Gm10:49134511	T	A	9.1463e-06
Gm20:3885022	G	A	6.12175e-06	Gm18:59271969	A	G	6.29247e-06					Gm10:49135823	A	T	8.85473e-08
Gm20:3886243	A	C	1.28696e-06	Gm18:59272002	T	G	6.29247e-06					Gm10:49137669	C	T	3.75249e-06
Gm20:3888273	C	T	5.67611e-06	Gm18:59272555	T	C	5.91652e-06					Gm10:49140946	C	T	1.22835e-07
Gm20:3890173	T	C	3.83001e-06	Gm18:59272768	G	T	8.84845e-06					Gm10:49141184	T	A	3.84436e-06
Gm20:3894555	C	T	8.5557e-06	Gm18:59272992	A	T	5.91652e-06					Gm10:49141512	G	A	3.22655e-06
Gm20:3896243	C	T	7.3319e-06	Gm18:59274218	A	T	6.29247e-06					Gm10:49142246	C	T	7.66192e-06
Gm20:3897410	A	C	6.59785e-06	Gm18:59274233	G	A	6.29247e-06					Gm10:49142533	A	G	5.86775e-06
Gm20:3898122	G	A	9.02325e-06	Gm18:59274328	A	T	7.66729e-07					Gm10:49144567	G	A	2.98596e-06
Gm20:3900942	C	T	8.5557e-06	Gm18:59274429	T	A	7.9169e-06					Gm10:49144615	C	T	4.24972e-06
Gm20:3901462	C	T	4.73069e-06	Gm18:59274549	C	T	2.09421e-06					Gm10:49144862	C	T	5.2379e-06
Gm20:3902801	G	A	8.5557e-06	Gm18:59274593	C	T	7.50699e-06					Gm10:49144889	T	C	5.2379e-06
Gm20:3904642	T	A	6.92536e-06	Gm18:59275032	G	C	7.4186e-06					Gm10:49145214	A	C	4.72236e-06
Gm20:3905521	T	C	4.79203e-06	Gm18:59279787	A	C	3.4625e-06					Gm10:49146288	T	G	6.99334e-06
Gm20:3910673	C	A	1.84636e-06	Gm18:59282053	G	C	9.48107e-06					Gm10:49147132	C	A	8.11145e-06
Gm20:3918325	C	G	9.66346e-06	Gm18:59283315	A	G	6.05492e-06					Gm10:49147466	A	G	9.04696e-06
Gm20:3918377	C	T	4.07867e-06	Gm18:59283323	G	A	6.05492e-06					Gm10:49147552	A	T	4.13329e-06
Gm20:3935157	G	A	3.41836e-06	Gm18:59283416	C	T	6.17542e-06					Gm10:49147554	C	T	4.13329e-06
Gm20:3935878	A	G	8.5557e-06	Gm18:59283463	C	T	9.58925e-06					Gm10:49148596	T	C	5.50559e-06
Gm20:3951276	G	A	8.5557e-06	Gm18:59283983	G	A	5.97154e-06					Gm10:49149115	C	T	4.53062e-06
Gm20:3976517	G	A	6.98753e-06	Gm18:59286028	C	A	9.30477e-06					Gm10:49149127	C	A	4.08124e-06
Gm20:3983819	G	A	9.29403e-06	Gm18:59286456	C	G	6.29247e-06					Gm10:49149280	G	A	8.0031e-06
Gm20:4010662	G	A	3.70847e-06	Gm18:59288745	G	A	5.91652e-06					Gm10:49149297	T	C	8.0031e-06
Gm20:4013820	A	C	4.36132e-06	Gm18:59289869	T	C	7.89087e-06					Gm10:49149323	G	C	8.65641e-06
Gm20:4036485	C	T	7.74976e-06	Gm18:59289934	C	T	9.55928e-06					Gm10:49149873	T	A	8.28164e-06
Gm20:4042419	T	C	9.85309e-06	Gm18:59290509	C	T	6.29247e-06					Gm10:49150168	G	A	7.39666e-06
Gm20:4067749	A	C	1.76797e-06	Gm18:59295844	C	T	5.32695e-06					Gm10:49150867	T	A	6.75971e-06
Gm20:4068758	T	A	4.33716e-06	Gm18:59301811	C	A	6.6695e-06					Gm10:49150897	C	T	4.56799e-06
Gm20:4069086	G	A	6.11566e-06	Gm18:59302675	A	T	1.41063e-06					Gm10:49151514	T	C	6.9439e-06
Gm20:4082722	A	C	4.9868e-06	Gm18:59302711	G	A	6.37836e-06					Gm10:49151892	A	G	2.93712e-06
Gm20:4102459	A	G	9.29403e-06	Gm19:5843544	A	T	4.45931e-06					Gm10:49153382	A	C	7.46598e-06
Gm20:4135265	G	A	1.727e-06	Gm19:7411953	T	C	3.31847e-06					Gm10:49154255	G	A	7.27099e-06
Gm20:4136250	A	G	9.45135e-06	Gm19:43602291	T	C	5.98369e-06					Gm10:49154474	G	A	1.01054e-06
Gm20:4159509	A	G	5.54652e-06	Gm19:43652761	A	G	9.3687e-06					Gm10:49156094	G	C	4.24545e-06
Gm20:4159529	T	C	5.54652e-06	Gm19:43658577	G	C	8.68076e-06					Gm10:49156323	T	C	7.61894e-06
Gm20:4159530	A	T	5.54652e-06	Gm19:43658578	G	A	8.68076e-06					Gm10:49156470	C	T	5.03417e-06
Gm20:4159546	A	G	4.5452e-06	Gm19:43658643	A	C	6.81354e-06					Gm10:49156959	C	A	5.50807e-06
Gm20:4183833	G	T	7.4697e-06	Gm19:46071972	A	G	1.33843e-06					Gm10:49157048	C	T	5.18254e-06
Gm20:4186522	T	C	1.09396e-06	Gm19:46231811	A	T	6.17199e-06					Gm10:49159643	A	G	3.97609e-06
Gm20:4186547	A	T	1.6579e-06	Gm19:47555920	T	C	7.84499e-06					Gm10:49159701	G	T	2.99827e-06
Gm20:4188220	A	T	9.29403e-06	Gm19:47558463	C	T	7.84499e-06					Gm10:49161200	T	A	4.24545e-06
Gm20:4199343	G	A	5.52896e-06	Gm19:47558850	A	G	3.07168e-06					Gm10:49162370	C	T	7.02314e-06
Gm20:4238449	G	A	6.05736e-06	Gm19:47564010	T	A	7.84499e-06					Gm10:49163962	G	A	6.7518e-06
Gm20:4244432	G	A	9.79431e-06	Gm19:47567526	C	T	7.84499e-06					Gm10:49164797	A	T	9.60399e-06
Gm20:4255677	G	A	9.29403e-06	Gm19:47568829	A	G	7.84499e-06					Gm10:49164833	A	T	6.70958e-06
Gm20:4263599	C	T	6.46873e-06	Gm19:47569325	A	G	7.31673e-06					Gm10:49165241	C	T	4.24545e-06
Gm20:4269455	C	T	3.27395e-06	Gm19:47572331	G	A	7.84499e-06					Gm10:49165993	T	C	8.79859e-06
Gm20:4271291	C	T	5.16852e-06	Gm19:47572604	T	G	7.84499e-06					Gm10:49166465	A	T	6.87099e-06
Gm20:4274721	C	T	8.36922e-06	Gm19:47573386	C	G	7.84499e-06					Gm10:49166477	C	T	6.87099e-06
Gm20:4287656	G	A	9.0322e-06	Gm19:47574734	C	T	1.51802e-06					Gm10:49166563	G	A	4.6149e-06
Gm20:4289744	C	T	7.60132e-06	Gm19:47577237	C	G	5.30003e-06					Gm10:49166828	G	A	5.22842e-06
Gm20:4289806	G	A	9.29403e-06	Gm19:47584028	C	A	8.33557e-06					Gm10:49167419	A	G	7.52304e-06
Gm20:4292179	C	T	5.78738e-06	Gm19:47587204	G	A	3.07168e-06					Gm10:49167955	C	T	1.98885e-06
Gm20:4295744	T	A	9.09968e-06	Gm19:47593135	C	T	1.62279e-06					Gm10:49168100	G	T	9.75296e-06
Gm20:4295746	T	G	1.54666e-06	Gm19:47595741	G	C	3.70836e-07					Gm10:49169581	C	G	2.86349e-06
Gm20:4298860	G	A	8.17799e-06	Gm19:47596454	A	G	3.70836e-07					Gm10:49170098	C	G	5.16228e-06
Gm20:4306371	G	A	7.93819e-06	Gm19:47596766	G	A	6.2926e-07					Gm10:49346018	G	A	2.27727e-06
Gm20:4311378	T	G	8.80489e-06	Gm19:47599941	T	C	3.70836e-07					Gm10:49346036	A	G	9.08583e-07
Gm20:4313284	A	G	9.26103e-06	Gm19:47599976	T	C	1.77652e-07					Gm10:49346386	A	G	1.1726e-06
Gm20:4323624	C	A	9.29403e-06	Gm19:47600561	T	A	3.70836e-07					Gm10:49346465	A	G	1.17048e-06
Gm20:4329483	G	A	2.49361e-07	Gm19:47601166	G	A	3.70836e-07					Gm10:49346745	A	G	2.66729e-06
Gm20:4329488	A	G	6.59526e-06	Gm19:47601726	G	A	2.42368e-06					Gm10:49346769	G	C	2.66729e-06
Gm20:4329496	T	C	6.59526e-06	Gm19:47602049	A	G	3.70836e-07					Gm10:49347077	A	G	5.1014e-07
Gm20:4329709	C	T	7.2371e-06	Gm19:47602235	T	C	6.2926e-07					Gm10:49347461	G	T	6.02279e-06
Gm20:4329710	C	T	7.2371e-06	Gm19:47602261	T	G	3.70836e-07					Gm10:49347468	A	G	6.02279e-06
Gm20:4334033	A	G	5.16852e-06	Gm19:47602489	A	G	3.70836e-07					Gm10:49347601	A	T	1.82282e-06
Gm20:4337276	A	G	1.34925e-06	Gm19:47607801	C	T	2.068e-07					Gm10:49347766	G	A	8.55166e-06
Gm20:4337378	G	A	6.76218e-06	Gm19:47608739	G	A	9.95414e-08					Gm10:49348760	C	T	1.45204e-06
Gm20:4393915	A	T	5.539e-06	Gm19:47609594	T	C	3.70836e-07					Gm10:49348764	C	T	1.45204e-06
Gm20:4403400	C	T	3.38903e-06	Gm19:47612029	G	A	3.3275e-07					Gm10:49348773	C	T	1.45204e-06
Gm20:4410399	C	T	3.64201e-06	Gm19:47612042	T	A	3.70836e-07					Gm10:49348784	C	T	1.45204e-06
Gm20:4425467	C	T	8.31366e-06	Gm19:47612430	A	G	3.70836e-07					Gm10:49348838	C	T	9.41462e-07
Gm20:4425925	C	T	4.74465e-06	Gm19:47612433	G	C	3.70836e-07					Gm10:49348848	A	G	9.41462e-07
Gm20:4435792	G	A	5.46159e-06	Gm19:47612434	A	C	3.70836e-07					Gm10:49348855	A	G	3.45206e-06
Gm20:4438006	C	T	5.0431e-06	Gm19:47613123	C	G	3.70836e-07					Gm10:49348886	C	T	2.33368e-07
Gm20:4455932	G	A	9.43543e-06	Gm19:47614396	G	T	9.17375e-07					Gm10:49348921	C	T	8.75053e-07
Gm20:4462940	C	T	3.64201e-06	Gm19:47616478	A	G	3.70836e-07					Gm10:49348978	A	G	9.94008e-07
Gm20:4525148	G	A	7.17072e-06	Gm19:47616752	C	T	3.32295e-06					Gm10:49348994	A	G	1.98688e-06
Gm20:4527666	T	G	6.72812e-06	Gm19:47618571	T	C	3.70836e-07					Gm10:49349141	A	G	8.65165e-06
Gm20:4615693	G	A	5.90656e-06	Gm19:47618811	A	G	3.70836e-07					Gm10:49350562	T	G	5.89888e-06
Gm20:7311046	C	T	9.24217e-06	Gm19:47619195	G	A	7.16969e-07					Gm10:49350777	A	T	5.22145e-06
Gm20:39353954	A	C	9.2681e-06	Gm19:47619368	T	G	2.2436e-06					Gm10:49351261	C	A	1.11316e-06
				Gm19:47622967	C	A	2.2436e-06					Gm10:49351535	G	A	1.06272e-06
				Gm19:47624190	G	A	1.85007e-06					Gm10:49352061	A	T	2.6304e-06
				Gm19:47627118	T	C	1.45274e-07					Gm10:49352114	C	G	5.06643e-07
				Gm19:47630367	G	C	3.70836e-07					Gm10:49352394	G	T	2.83922e-07
				Gm19:47630393	C	T	3.70836e-07					Gm10:49352838	T	C	8.02262e-07
				Gm19:47630545	T	A	6.22052e-07					Gm10:49353757	A	T	6.88656e-07
				Gm19:47630679	C	T	3.70836e-07					Gm10:49355485	A	C	3.68812e-07
				Gm19:47634541	C	G	6.52547e-07					Gm10:49355714	T	G	6.71702e-06
				Gm19:47634555	A	T	6.52547e-07					Gm10:49356052	T	G	4.58718e-07
				Gm19:47634556	G	T	6.52547e-07					Gm10:49356272	T	A	3.44101e-06
				Gm19:47634627	A	G	2.2436e-06					Gm10:49356448	C	G	6.69537e-07
				Gm19:47634647	T	C	2.2436e-06					Gm10:49356475	A	C	6.69537e-07
				Gm19:47634907	T	C	2.57493e-06					Gm10:49371354	G	A	2.02915e-06
				Gm19:47634960	G	A	2.56845e-07					Gm10:49371589	G	A	2.259e-06
				Gm19:47635033	T	C	2.56845e-07					Gm10:49372163	C	G	4.79376e-06
				Gm19:47635054	T	C	1.00069e-06					Gm10:49373682	A	T	1.01527e-07
				Gm19:47635101	A	G	3.25097e-06					Gm10:49377302	T	A	9.92971e-07
				Gm19:47635158	G	A	1.03975e-07					Gm11:3749909	T	C	4.70523e-06
				Gm19:47635249	C	A	3.70836e-07					Gm11:3755839	C	T	4.09327e-06
				Gm19:47635276	T	C	4.16269e-07					Gm11:3755887	T	C	2.12677e-06
				Gm19:47635479	A	T	3.70836e-07					Gm11:3755905	T	C	2.12677e-06
				Gm19:47635608	T	G	2.24644e-07					Gm11:3755917	G	A	2.12677e-06
				Gm19:47635613	T	C	2.24644e-07					Gm11:3755919	A	G	2.12677e-06
				Gm19:47635685	C	G	6.32511e-07					Gm11:3755940	T	G	2.12677e-06
				Gm19:47635719	C	T	6.32511e-07					Gm11:3755942	A	G	2.12677e-06
				Gm19:47635764	A	G	3.70836e-07					Gm11:3755965	T	C	4.09327e-06
				Gm19:47635811	G	A	3.65748e-07					Gm11:3755984	A	C	4.09327e-06
				Gm19:47635948	T	C	1.69071e-07					Gm11:3755997	C	G	4.09327e-06
				Gm19:47636026	A	G	8.76637e-07					Gm11:3760011	C	A	3.26196e-06
				Gm19:47636149	A	G	2.41381e-07					Gm11:3773728	C	T	7.29193e-06
				Gm19:47636731	G	T	3.69227e-06					Gm11:3778448	C	T	3.70741e-06
				Gm19:47636806	G	C	5.34236e-06					Gm11:3778473	C	T	4.27982e-06
				Gm19:47636862	C	T	5.31175e-07					Gm11:3778502	G	T	6.78866e-06
				Gm19:47636863	A	T	5.31175e-07					Gm11:3778566	A	G	2.76627e-06
				Gm19:47637421	T	C	3.70836e-07					Gm11:3778602	A	C	2.76627e-06
				Gm19:47637532	T	C	3.95583e-07					Gm11:3778605	G	C	2.76627e-06
				Gm19:47637607	C	G	2.2436e-06					Gm11:3778625	G	A	2.76627e-06
				Gm19:47637849	T	C	3.70836e-07					Gm11:3778663	A	G	5.93469e-06
				Gm19:47638124	G	A	3.95583e-07					Gm11:3780941	G	C	9.61423e-06
				Gm19:47639386	T	A	6.15003e-06					Gm11:3784244	C	T	7.18967e-06
				Gm19:47639517	C	G	2.2436e-06					Gm11:3786663	A	T	8.50552e-06
				Gm19:47640951	T	C	3.70836e-07					Gm11:3787403	A	G	7.89585e-06
				Gm19:47643469	A	C	2.78696e-06					Gm11:3793722	G	A	8.73253e-06
				Gm19:47643881	T	A	3.70836e-07					Gm11:3793734	C	T	8.73253e-06
				Gm19:47644186	A	T	3.70836e-07					Gm11:3795560	C	T	2.30161e-06
				Gm19:47644593	A	G	3.82596e-07					Gm11:3798190	C	A	4.70523e-06
				Gm19:47645236	T	C	2.2436e-06					Gm11:3800146	A	T	4.3868e-06
				Gm19:47645304	C	T	2.2436e-06					Gm11:3800217	A	C	4.3868e-06
				Gm19:47645480	G	A	3.28402e-07					Gm11:3800840	T	A	6.31124e-06
				Gm19:47646517	T	G	1.70346e-06					Gm11:3800846	T	G	6.31124e-06
				Gm19:47646590	T	C	9.42698e-06					Gm11:3800866	T	G	6.31124e-06
				Gm19:47647652	T	C	7.98808e-07					Gm11:3800867	T	C	6.31124e-06
				Gm19:47647705	T	C	2.2476e-06					Gm11:3800943	T	G	4.70523e-06
				Gm19:47657784	T	C	3.70836e-07					Gm11:3800997	C	G	6.18061e-06
				Gm19:47662479	G	A	1.87494e-07					Gm11:3801036	T	A	8.84489e-06
				Gm19:47664647	C	A	2.2436e-06					Gm11:3863514	A	G	6.68514e-06
				Gm19:47664950	G	C	3.70836e-07					Gm11:3869044	T	C	6.68514e-06
				Gm19:47665524	C	G	2.068e-07					Gm11:3871468	T	C	5.78908e-06
				Gm19:47665688	G	A	1.99404e-07					Gm11:3906572	T	A	6.29123e-06
				Gm19:47666458	C	T	2.2436e-06					Gm13:20808259	G	C	1.13114e-07
				Gm19:47666720	T	C	2.47686e-06					Gm13:20815181	T	G	6.13443e-06
				Gm19:47667181	T	C	3.70836e-07					Gm13:20818773	C	A	4.49546e-06
				Gm19:47667761	T	C	1.03846e-06					Gm13:20820321	G	A	5.02306e-06
				Gm19:47669205	C	G	3.70836e-07					Gm13:20822896	T	C	6.13443e-06
				Gm19:47669406	A	G	1.03846e-06					Gm13:20823083	C	T	1.3594e-06
				Gm19:47670210	T	A	3.012e-06					Gm13:20851684	G	T	1.62824e-06
				Gm19:47670676	A	C	2.78696e-06					Gm13:40032510	G	A	1.91502e-06
				Gm19:47672304	T	C	2.2436e-06					Gm14:50136797	T	C	6.54382e-06
				Gm19:47674167	G	T	7.77043e-07					Gm14:50138152	T	C	1.93403e-06
				Gm19:47674441	C	T	7.42889e-06					Gm15:16344661	C	T	1.78003e-06
				Gm19:47674817	G	T	3.70836e-07					Gm15:16344664	C	G	1.78003e-06
				Gm19:47674900	T	A	3.70836e-07					Gm15:21701782	G	C	6.56889e-06
				Gm19:47676065	T	C	3.70836e-07					Gm16:33247207	T	C	7.4781e-06
				Gm19:47676155	C	T	2.26967e-06					Gm17:19789321	G	A	5.42964e-06
				Gm19:47676473	C	T	1.03846e-06					Gm18:8976219	T	G	8.87479e-06
				Gm19:47676563	G	T	8.64107e-07					Gm18:35507205	A	C	2.95889e-06
				Gm19:47676807	T	C	5.76845e-06					Gm18:47791198	T	C	2.92382e-06
				Gm19:47676892	C	T	2.9008e-07					Gm18:57836742	T	C	3.94733e-06
				Gm19:47676907	T	C	2.9008e-07					Gm18:57836750	A	G	3.94733e-06
				Gm19:47676948	A	T	5.76845e-06					Gm18:57858478	A	T	4.9897e-06
				Gm19:47676957	A	G	5.76845e-06					Gm18:57858480	A	T	4.21371e-06
				Gm19:47676970	T	C	5.76845e-06					Gm18:57858484	C	T	4.21371e-06
				Gm19:47677021	G	A	1.03846e-06					Gm18:57859054	A	T	7.70226e-06
				Gm19:47677034	T	C	1.03846e-06					Gm18:57859250	G	T	7.5138e-06
				Gm19:47677069	T	C	2.80433e-06					Gm18:57859325	C	T	9.46211e-06
				Gm19:47677160	G	A	6.22052e-07					Gm18:57859383	C	G	4.77976e-06
				Gm19:47677166	C	A	6.22052e-07					Gm18:57860184	C	G	5.30603e-06
				Gm19:47677271	G	A	3.70836e-07					Gm18:57860435	T	A	7.64851e-06
				Gm19:47677534	C	T	3.70836e-07					Gm18:57860564	G	A	4.16849e-06
				Gm19:47677871	A	G	3.70836e-07					Gm18:57861724	A	G	2.86147e-06
				Gm19:47677997	G	A	1.65943e-06					Gm18:57861763	T	A	4.88215e-06
				Gm19:47678316	T	G	3.70836e-07					Gm18:57862339	C	T	6.41161e-06
				Gm19:47678323	A	G	3.70836e-07					Gm18:57867120	C	A	4.16525e-06
				Gm19:47678428	T	C	1.21898e-06					Gm18:57885388	T	G	4.43302e-06
				Gm19:47678493	G	A	2.2436e-06					Gm18:57886641	A	G	7.1595e-06
				Gm19:47678751	A	C	7.66237e-07					Gm18:57888701	A	C	8.88905e-06
				Gm19:47678855	A	G	4.13449e-08					Gm18:57888702	A	C	8.88905e-06
				Gm19:47678872	T	G	2.11947e-08					Gm18:57888743	A	G	6.60532e-06
				Gm19:47678912	G	T	3.90355e-07					Gm18:57888840	A	G	7.02226e-06
				Gm19:47678914	G	A	3.90355e-07					Gm18:57915761	T	C	9.93799e-06
				Gm19:47678953	G	A	3.13332e-08					Gm18:57953828	T	C	1.73565e-06
				Gm19:47678980	G	A	1.25237e-06					Gm18:57953916	G	T	2.31574e-06
				Gm19:47679011	C	T	2.70455e-07					Gm18:57954031	G	A	6.46503e-06
				Gm19:47679455	A	G	4.80487e-07					Gm18:57954264	C	A	5.00368e-06
				Gm19:47680013	C	G	2.2436e-06					Gm18:57954911	G	A	4.89361e-06
				Gm19:47680211	C	T	3.70836e-07					Gm18:57954933	T	A	8.63708e-06
				Gm19:47680390	G	A	1.16366e-06					Gm18:57966633	G	A	6.01019e-06
				Gm19:47680548	C	T	3.70836e-07					Gm18:57966640	G	A	6.78329e-06
				Gm19:47680653	C	G	3.70836e-07					Gm18:57966888	G	A	5.23243e-06
				Gm19:47680660	T	C	3.70836e-07					Gm18:57968954	G	C	5.60894e-06
				Gm19:47680681	T	C	2.93347e-07					Gm18:57969922	C	A	4.96072e-06
				Gm19:47680685	A	G	3.70836e-07					Gm18:57972197	G	A	5.02079e-06
				Gm19:47680689	T	C	3.70836e-07					Gm18:57972229	G	T	3.19339e-06
				Gm19:47680718	G	A	3.70836e-07					Gm18:58319723	T	G	9.34657e-06
				Gm19:47680719	G	A	3.70836e-07					Gm18:58323514	C	A	5.08836e-06
				Gm19:47680729	G	A	3.70836e-07					Gm18:58323522	A	T	5.08836e-06
				Gm19:47680747	A	G	3.70836e-07					Gm18:58324333	A	T	7.85168e-06
				Gm19:47680749	G	A	3.70836e-07					Gm18:58330882	C	T	3.80669e-06
				Gm19:47680759	A	C	3.70836e-07					Gm18:58330986	G	A	5.8402e-06
				Gm19:47680776	A	G	3.70836e-07					Gm18:58336895	T	C	7.13929e-06
				Gm19:47680821	T	C	3.70836e-07					Gm18:58344155	C	T	5.32097e-06
				Gm19:47680921	G	A	8.71878e-07					Gm18:58344273	C	G	1.74871e-06
				Gm19:47680937	C	T	8.71878e-07					Gm18:58354887	T	C	8.18507e-06
				Gm19:47680955	T	C	8.71878e-07					Gm18:58360009	C	A	8.43187e-06
				Gm19:47681024	A	G	1.29993e-06					Gm18:58399817	G	A	8.86759e-06
				Gm19:47681102	C	T	3.70836e-07					Gm18:58399824	G	A	8.86759e-06
				Gm19:47681135	A	T	3.70836e-07					Gm18:58400758	G	A	8.67617e-06
				Gm19:47681179	A	G	1.05229e-06					Gm18:58401297	C	T	6.33351e-06
				Gm19:47681211	T	C	1.03846e-06					Gm18:58430573	G	A	7.28095e-06
				Gm19:47681310	T	C	3.70836e-07					Gm18:58431213	T	C	7.9576e-06
				Gm19:47681335	A	G	2.94196e-07					Gm18:58435173	A	T	9.36659e-06
				Gm19:47681405	G	A	3.70836e-07					Gm18:58437032	G	A	4.37732e-07
				Gm19:47681417	G	A	3.70836e-07					Gm18:58444444	A	G	8.55003e-06
				Gm19:47681419	C	T	3.70836e-07					Gm18:58487026	G	A	4.22224e-06
				Gm19:47681441	T	C	3.70836e-07					Gm18:58500578	T	C	1.84622e-06
				Gm19:47681461	T	C	3.70836e-07					Gm18:58504847	A	T	3.47345e-06
				Gm19:47681572	A	G	3.70836e-07					Gm18:58506053	A	G	9.83603e-06
				Gm19:47681591	A	G	3.70836e-07					Gm18:58513367	C	G	3.55203e-06
				Gm19:47681614	G	A	2.2436e-06					Gm18:58514425	C	T	2.02728e-06
				Gm19:47681718	A	G	2.2436e-06					Gm18:58515732	G	A	5.31448e-06
				Gm19:47681723	C	T	2.2436e-06					Gm18:58517367	A	T	5.2913e-06
				Gm19:47681725	C	T	2.2436e-06					Gm18:58517465	A	G	1.3122e-06
				Gm19:47681844	G	C	2.2436e-06					Gm18:58518132	A	C	3.89123e-06
				Gm19:47681862	T	C	2.2436e-06					Gm18:58518355	T	C	1.77715e-06
				Gm19:47681967	C	T	2.93181e-07					Gm18:58519457	G	C	2.34102e-06
				Gm19:47682140	G	A	2.2436e-06					Gm18:58520617	C	T	3.58682e-06
				Gm19:47682157	A	G	2.06822e-06					Gm18:58520657	C	T	3.58682e-06
				Gm19:47682172	T	C	2.06822e-06					Gm18:58522529	A	T	1.45468e-06
				Gm19:47682314	G	A	2.26967e-06					Gm18:58524376	A	G	2.90238e-06
				Gm19:47682397	G	A	2.068e-07					Gm18:58524437	T	A	2.65633e-06
				Gm19:47682514	G	A	1.8495e-07					Gm18:58525350	C	T	7.16299e-06
				Gm19:47682699	C	T	4.79204e-07					Gm18:58525412	T	C	9.3066e-06
				Gm19:47682727	T	C	6.08087e-06					Gm18:58525605	G	A	7.68827e-06
				Gm19:47682732	C	T	6.08087e-06					Gm18:58525970	C	T	1.05056e-06
				Gm19:47682850	G	A	2.2436e-06					Gm18:58526137	C	T	9.9604e-06
				Gm19:47682870	G	A	2.0669e-06					Gm18:58527271	C	T	5.13492e-06
				Gm19:47682928	T	C	3.70836e-07					Gm18:58527593	G	T	1.76426e-06
				Gm19:47683171	T	C	2.2436e-06					Gm18:58527962	T	C	1.1815e-07
				Gm19:47683199	G	A	2.2436e-06					Gm18:58528107	C	T	2.73294e-06
				Gm19:47683206	C	T	2.2436e-06					Gm18:58530150	C	T	1.87438e-06
				Gm19:47683213	T	C	2.2436e-06					Gm18:58531968	G	A	4.63462e-06
				Gm19:47683217	A	G	2.2436e-06					Gm18:58538366	A	C	6.42203e-06
				Gm19:47683222	T	C	2.2436e-06					Gm18:58538598	A	T	6.24462e-06
				Gm19:47683237	G	A	2.2436e-06					Gm18:58541094	C	T	7.26568e-06
				Gm19:47683250	C	T	3.70836e-07					Gm18:58543694	C	T	2.1557e-06
				Gm19:47683258	A	G	3.70836e-07					Gm18:58544225	T	A	3.16622e-06
				Gm19:47683273	A	C	3.70836e-07					Gm18:58545461	C	T	3.0174e-06
				Gm19:47683284	C	G	3.70836e-07					Gm18:58545488	A	G	7.72777e-06
				Gm19:47683306	G	T	3.70836e-07					Gm18:58547971	T	A	2.34102e-06
				Gm19:47683320	C	T	2.068e-07					Gm18:58549211	C	T	2.28467e-06
				Gm19:47683623	C	T	1.32971e-06					Gm18:58554121	A	T	2.02728e-06
				Gm19:47684976	G	T	7.97088e-07					Gm18:58554206	T	C	5.20145e-06
				Gm19:47685061	G	T	3.70836e-07					Gm18:58565121	C	T	2.25681e-07
				Gm19:47685604	G	T	3.70836e-07					Gm18:58567070	T	A	5.94635e-06
				Gm19:47686160	T	G	1.03846e-06					Gm18:58571505	T	G	2.28467e-06
				Gm19:47686671	T	C	2.068e-07					Gm18:58583622	A	T	5.77179e-06
				Gm19:47686724	C	A	2.80725e-06					Gm18:58609579	G	A	6.50249e-06
				Gm19:47686752	G	T	2.80725e-06					Gm18:58740559	G	A	6.88393e-06
				Gm19:47686757	A	G	2.80725e-06					Gm18:58750794	C	T	5.24364e-06
				Gm19:47686777	A	G	4.80487e-07					Gm18:58770727	A	C	4.42136e-06
				Gm19:47686789	C	T	4.80487e-07					Gm18:58770780	T	C	5.27718e-06
				Gm19:47686809	C	T	3.70836e-07					Gm18:58772270	T	C	5.07949e-06
				Gm19:47686900	A	C	3.70836e-07					Gm18:58779510	C	T	3.1697e-06
				Gm19:47686906	C	T	3.70836e-07					Gm18:58780539	A	T	2.18847e-06
				Gm19:47686935	G	T	6.2926e-07					Gm18:58781609	C	T	6.31815e-06
				Gm19:47687043	A	G	2.2436e-06					Gm18:58781651	A	G	8.70373e-07
				Gm19:47687056	T	G	2.2436e-06					Gm18:58781668	C	T	3.07858e-06
				Gm19:47687073	G	A	2.2436e-06					Gm18:58781681	C	T	5.03111e-06
				Gm19:47687077	C	T	2.2436e-06					Gm18:58781703	T	C	5.03111e-06
				Gm19:47687096	A	G	4.09921e-06					Gm18:58781755	G	T	5.03111e-06
				Gm19:47687106	G	A	3.70836e-07					Gm18:58781784	G	A	6.93674e-06
				Gm19:47687252	T	C	3.70836e-07					Gm18:58781804	C	T	2.10851e-06
				Gm19:47687255	T	G	3.70836e-07					Gm18:58781817	G	A	3.1183e-06
				Gm19:47687387	T	C	3.70836e-07					Gm18:58781830	G	A	2.45677e-06
				Gm19:47687407	C	T	3.70836e-07					Gm18:58781839	C	T	2.45677e-06
				Gm19:47687432	T	C	5.85817e-07					Gm18:58782996	C	A	7.2255e-06
				Gm19:47687433	A	G	3.70836e-07					Gm18:58783640	A	T	7.69857e-06
				Gm19:47687561	T	G	3.70836e-07					Gm18:58789982	T	C	8.09792e-06
				Gm19:47687650	G	A	3.70836e-07					Gm18:58791129	T	C	7.48703e-06
				Gm19:47687680	C	T	1.03846e-06					Gm18:58791524	A	T	5.44809e-06
				Gm19:47687843	G	A	7.77043e-07					Gm18:58791636	A	G	7.12772e-06
				Gm19:47688007	T	G	2.2436e-06					Gm18:58791637	A	C	7.12772e-06
				Gm19:47688157	A	G	3.70836e-07					Gm18:58791857	C	T	2.27339e-06
				Gm19:47688177	C	T	3.70836e-07					Gm18:58791992	T	C	7.79831e-06
				Gm19:47688211	A	T	6.2926e-07					Gm18:58792682	T	G	8.09792e-06
				Gm19:47688285	G	A	3.70836e-07					Gm18:58792739	C	G	8.09792e-06
				Gm19:47688302	A	G	3.70836e-07					Gm18:58792778	T	C	8.09792e-06
				Gm19:47688310	C	T	3.70836e-07					Gm18:58793634	C	A	5.09335e-06
				Gm19:47688333	A	G	3.70836e-07					Gm18:58793828	C	T	5.93675e-06
				Gm19:47688463	T	C	3.70836e-07					Gm18:58793847	T	C	7.12772e-06
				Gm19:47688506	T	G	5.93898e-07					Gm18:58794094	G	A	6.6014e-06
				Gm19:47688956	C	A	4.38766e-07					Gm18:58794098	A	G	6.6014e-06
				Gm19:47688987	T	G	2.41381e-07					Gm18:58794136	A	G	7.95147e-06
				Gm19:47689048	C	A	5.84557e-06					Gm18:58794174	T	C	9.59665e-06
				Gm19:47689639	G	T	2.74771e-06					Gm18:58794219	G	A	2.97696e-06
				Gm19:47690195	C	T	5.71304e-07					Gm18:58794472	C	T	4.69275e-06
				Gm19:47690203	C	A	1.57042e-07					Gm18:58794494	T	C	3.31712e-06
				Gm19:47690209	A	T	1.57042e-07					Gm18:58794498	A	C	3.31712e-06
				Gm19:47690227	G	A	5.22453e-07					Gm18:58794607	C	A	2.72177e-06
				Gm19:47690312	C	T	3.70836e-07					Gm18:58794629	A	G	2.06712e-06
				Gm19:47690315	C	T	3.70836e-07					Gm18:58794658	T	C	6.34383e-06
				Gm19:47690332	A	G	3.70836e-07					Gm18:58794909	C	T	7.39955e-06
				Gm19:47690333	T	A	3.70836e-07					Gm18:58795110	A	C	6.17495e-06
				Gm19:47690449	A	T	5.33141e-07					Gm18:58795118	G	A	6.17495e-06
				Gm19:47690530	A	T	3.17719e-06					Gm18:58795181	A	G	8.09792e-06
				Gm19:47691687	A	T	3.70836e-07					Gm18:58795186	C	T	8.09792e-06
				Gm19:47694483	T	G	1.3956e-06					Gm18:58795276	A	G	7.12772e-06
				Gm19:47695463	T	G	7.33325e-06					Gm18:58795277	C	T	7.12772e-06
				Gm19:47701392	C	G	4.46837e-07					Gm18:58795367	G	A	8.09792e-06
				Gm19:47701626	C	T	4.46837e-07					Gm18:58795433	G	A	8.09792e-06
				Gm19:47702629	C	T	7.86606e-08					Gm18:58795441	T	C	8.09792e-06
				Gm19:47706375	A	G	1.50558e-07					Gm18:58796562	A	T	5.93054e-08
				Gm19:47706416	T	C	2.12314e-07					Gm18:58796621	C	T	5.88174e-07
				Gm19:47707375	A	G	1.50558e-07					Gm18:58796830	T	A	1.44817e-06
				Gm19:47708913	C	T	2.18878e-06					Gm18:58797286	A	G	4.8453e-06
				Gm19:47708929	C	T	4.38307e-07					Gm18:58798290	G	T	1.08818e-06
				Gm19:47710540	A	G	7.86606e-08					Gm18:58798337	T	C	1.79823e-06
				Gm19:47710620	A	G	7.86606e-08					Gm18:58804188	G	T	9.68285e-06
				Gm19:47711438	A	G	7.86606e-08					Gm18:58807329	C	T	2.72314e-06
				Gm19:47711656	A	G	1.00717e-06					Gm18:58808553	G	A	6.85953e-06
				Gm19:47712234	A	G	2.40117e-08					Gm18:58808580	A	T	4.37876e-06
				Gm19:47713647	A	C	7.86606e-08					Gm18:58808783	T	C	5.79186e-06
				Gm19:47714174	C	T	7.86606e-08					Gm18:58808824	A	T	3.87447e-06
				Gm19:47714276	T	C	2.21607e-08					Gm18:58809425	A	T	3.30173e-06
				Gm19:47714325	G	C	7.86606e-08					Gm18:58809815	C	A	6.15264e-06
				Gm19:47714366	T	C	1.28684e-07					Gm18:58809939	G	C	6.10452e-06
				Gm19:47714387	A	G	4.91666e-07					Gm18:58809975	A	T	5.43012e-06
				Gm19:47714394	C	T	1.23945e-06					Gm18:58809984	G	C	8.80839e-06
				Gm19:47714436	C	T	9.30027e-06					Gm18:58810053	C	T	8.80839e-06
				Gm19:47714439	A	G	2.07728e-06					Gm18:58810221	C	G	8.84159e-06
				Gm19:47714764	T	A	2.26412e-07					Gm18:58810328	A	G	5.17067e-06
				Gm19:47716450	C	T	3.52987e-07					Gm18:58810348	G	A	4.1114e-06
				Gm19:47716494	C	T	4.38307e-07					Gm18:58810606	A	G	4.11797e-06
				Gm19:47716497	T	C	4.38307e-07					Gm18:58810968	A	C	7.44911e-07
				Gm19:47716551	C	T	2.21607e-08					Gm18:58811017	A	C	4.96058e-06
				Gm19:47716569	T	A	2.21607e-08					Gm18:58811076	T	C	1.24418e-06
				Gm19:47716621	A	G	7.86606e-08					Gm18:58811621	A	T	5.84487e-06
				Gm19:47716626	G	A	7.86606e-08					Gm18:58811941	T	A	4.05492e-06
				Gm19:47716637	C	T	6.90632e-07					Gm18:58812052	T	C	4.84049e-06
				Gm19:47716664	G	A	1.30528e-07					Gm18:58812362	A	T	6.89327e-06
				Gm19:47716670	A	G	1.30528e-07					Gm18:58812409	T	G	6.14055e-06
				Gm19:47716679	G	A	6.52504e-07					Gm18:58812452	G	A	3.88046e-06
				Gm19:47717067	C	T	9.73589e-07					Gm18:58812504	G	T	7.64074e-06
				Gm19:47717111	T	G	4.25252e-07					Gm18:58812511	C	T	7.64074e-06
				Gm19:47717203	A	G	7.86606e-08					Gm18:58812524	G	A	1.42317e-06
				Gm19:47717404	A	G	1.69619e-07					Gm18:58812574	C	T	4.12808e-06
				Gm19:47717447	C	A	7.86606e-08					Gm18:58812594	C	T	4.12808e-06
				Gm19:47718741	G	C	7.86606e-08					Gm18:58812626	G	A	6.15264e-06
				Gm19:47718980	T	C	2.66846e-06					Gm18:58812652	C	T	3.71118e-06
				Gm19:47719138	T	A	9.21453e-06					Gm18:58812665	T	C	1.08613e-06
				Gm19:47719757	T	G	1.13803e-06					Gm18:58812678	C	T	3.71118e-06
				Gm19:47719802	A	C	6.4485e-06					Gm18:58812782	C	T	5.0923e-06
				Gm19:47721233	T	G	5.14364e-06					Gm18:58813012	C	T	4.15897e-06
				Gm19:47722717	A	G	6.1193e-07					Gm18:58813056	G	A	2.74313e-06
				Gm19:47722928	T	G	7.86606e-08					Gm18:58813213	A	T	8.55236e-06
				Gm19:47723140	C	T	3.67815e-07					Gm18:58813309	G	A	9.19297e-06
				Gm19:47723395	A	C	1.26319e-07					Gm18:58813577	C	T	7.88746e-07
				Gm19:47724623	G	C	7.86606e-08					Gm18:58813592	G	A	4.05881e-06
				Gm19:47724699	T	A	4.46837e-07					Gm18:58813611	C	A	4.05881e-06
				Gm19:47725299	C	T	6.97557e-06					Gm18:58813671	G	A	5.43012e-06
				Gm19:47725562	A	C	1.3617e-08					Gm18:58813698	T	C	3.60038e-06
				Gm19:47725662	G	A	2.74573e-07					Gm18:58813709	A	C	3.60038e-06
				Gm19:47726379	G	A	7.86606e-08					Gm18:58813772	G	A	4.05881e-06
				Gm19:47727148	A	G	4.661e-07					Gm18:58813841	G	C	5.82087e-06
				Gm19:47727806	G	A	4.46837e-07					Gm18:58813857	T	G	5.82087e-06
				Gm19:47728751	A	G	7.86606e-08					Gm18:58813918	T	C	1.74954e-06
				Gm19:47728778	A	G	7.86606e-08					Gm18:58813994	A	T	9.47763e-06
				Gm19:47728864	T	C	4.76697e-07					Gm18:58814684	T	C	4.63064e-06
				Gm19:47728871	T	C	4.76697e-07					Gm18:58815682	G	A	6.57085e-06
				Gm19:47728897	T	C	4.81792e-06					Gm18:58815882	G	A	5.42002e-06
				Gm19:47728899	C	T	7.22875e-06					Gm18:58816506	T	C	8.38179e-06
				Gm19:47728905	G	A	3.4716e-06					Gm18:58816516	T	C	8.38179e-06
				Gm19:47728929	G	A	3.02221e-08					Gm18:58816844	T	G	2.57582e-06
				Gm19:47729336	T	C	7.97433e-07					Gm18:58818916	G	C	4.11573e-06
				Gm19:47729534	T	A	4.37166e-06					Gm18:58824384	T	G	3.12872e-06
				Gm19:47731113	T	G	5.88812e-07					Gm18:58826757	A	G	9.0507e-06
				Gm19:47731546	T	C	5.37126e-06					Gm18:58833344	G	C	8.27568e-06
				Gm19:47731890	A	C	5.83067e-07					Gm18:58836634	G	A	5.44819e-06
				Gm19:47731931	A	T	6.92752e-06					Gm18:58836695	G	T	3.7968e-06
				Gm19:47732017	C	T	7.86606e-08					Gm18:58836723	G	A	5.05703e-06
				Gm19:47732095	G	A	1.4809e-06					Gm18:58837072	C	T	6.94085e-07
				Gm19:47732118	T	C	1.4809e-06					Gm18:58837141	T	C	1.68775e-06
				Gm19:47732128	C	G	1.4809e-06					Gm18:58837154	G	A	1.68775e-06
				Gm19:47732272	A	G	4.38307e-07					Gm18:58837155	C	A	1.68775e-06
				Gm19:47732280	A	G	3.25225e-06					Gm18:58838445	T	G	7.44505e-07
				Gm19:47732356	G	A	7.86606e-08					Gm18:58838498	A	T	7.55535e-07
				Gm19:47732404	T	G	7.86606e-08					Gm18:58838500	A	C	7.55535e-07
				Gm19:47732428	T	G	7.86606e-08					Gm18:58838621	C	G	5.74612e-07
				Gm19:47732822	T	C	7.86606e-08					Gm18:58838667	T	C	1.89318e-06
				Gm19:47732874	T	C	7.86606e-08					Gm18:58838702	G	A	2.13427e-06
				Gm19:47733536	C	G	7.86606e-08					Gm18:58838715	A	C	2.13427e-06
				Gm19:47733667	C	T	7.86606e-08					Gm18:58838946	G	T	3.0378e-06
				Gm19:47734440	C	T	6.06246e-08					Gm18:58839397	C	T	6.10452e-06
				Gm19:47734704	T	A	3.02392e-07					Gm18:58840634	A	G	2.5387e-06
				Gm19:47734743	G	A	7.86606e-08					Gm18:58840721	G	A	8.59242e-07
				Gm19:47735414	A	G	4.38307e-07					Gm18:58840729	A	C	8.59242e-07
				Gm19:47735640	G	C	4.38307e-07					Gm18:58840836	T	C	2.92437e-06
				Gm19:47735678	T	C	7.86606e-08					Gm18:58841063	C	A	9.92341e-06
				Gm19:47736898	G	A	9.88244e-08					Gm18:58841078	G	A	4.46896e-06
				Gm19:47737108	G	A	8.41698e-07					Gm18:58841222	T	C	2.23949e-06
				Gm19:47740747	T	C	5.22693e-07					Gm18:58862931	A	T	3.22746e-06
				Gm19:47745405	G	A	1.28138e-06					Gm18:58867544	A	T	6.91268e-06
				Gm19:47749517	T	C	1.29599e-06					Gm18:58867735	A	G	8.63178e-06
				Gm19:47754639	T	G	5.22693e-07					Gm18:58868567	A	G	2.7037e-06
				Gm19:47757500	T	C	6.49579e-06					Gm18:58869238	C	A	8.68954e-09
				Gm19:47764616	A	T	7.66007e-06					Gm18:58869244	A	T	6.50455e-08
				Gm19:47768748	T	A	6.98356e-06					Gm18:58869276	C	A	7.33045e-07
				Gm19:47769175	A	G	6.48788e-06					Gm18:58869547	T	C	4.56481e-08
				Gm19:47769798	G	A	4.78716e-06					Gm18:58869594	C	A	1.6812e-08
				Gm19:47773095	C	T	5.22693e-07					Gm18:58869738	T	A	1.20477e-07
				Gm19:47787973	G	A	4.63488e-07					Gm18:58870768	G	C	9.43881e-08
				Gm19:47788607	C	A	7.24534e-07					Gm18:58873192	A	T	2.89813e-06
				Gm19:47793783	A	G	3.70108e-06					Gm18:58873483	A	G	2.2618e-06
				Gm19:47794066	A	C	1.6681e-06					Gm18:58873520	G	A	7.35449e-08
				Gm19:47795248	T	A	2.15325e-06					Gm18:58873773	G	A	8.70246e-06
				Gm19:47797068	A	G	1.81936e-06					Gm18:58874247	C	T	7.73444e-09
				Gm19:47797171	T	C	1.81936e-06					Gm18:58877927	G	T	6.33363e-06
				Gm19:47797323	T	C	3.73495e-06					Gm18:58878929	G	T	2.41659e-06
				Gm19:47797390	A	C	3.70108e-06					Gm18:58879382	T	C	9.21e-06
				Gm19:47797843	G	A	1.02461e-06					Gm18:58879676	C	T	1.13324e-08
				Gm19:47798874	A	G	7.07072e-06					Gm18:58879789	C	T	5.44188e-09
				Gm19:47801124	A	G	2.14709e-06					Gm18:58879895	C	T	6.22664e-09
				Gm19:47801208	T	G	1.81936e-06					Gm18:58879971	G	T	1.30743e-08
				Gm19:47801641	C	G	7.6734e-07					Gm18:58880020	G	C	6.22664e-09
				Gm19:47802851	A	T	2.61791e-06					Gm18:58881334	C	T	1.36417e-06
				Gm19:47803399	G	T	5.6066e-06					Gm18:58881639	G	A	1.01355e-06
				Gm19:47803646	A	C	5.22693e-07					Gm18:58881940	T	C	3.85467e-09
				Gm19:47803827	T	A	5.22693e-07					Gm18:58881966	A	T	2.54716e-08
				Gm19:47803922	A	G	2.15325e-06					Gm18:58881990	T	G	2.54716e-08
				Gm19:47805563	A	G	3.09167e-06					Gm18:58882082	C	T	2.54716e-08
				Gm19:47809951	C	T	3.80249e-08					Gm18:58882234	C	T	3.63277e-06
				Gm19:47811395	G	T	1.95888e-07					Gm18:58882345	C	G	1.23626e-06
				Gm19:47811396	G	T	1.95888e-07					Gm18:58882552	A	G	5.07697e-08
				Gm19:47812250	A	T	1.9236e-07					Gm18:58882988	C	A	3.13635e-08
				Gm19:47812285	T	C	4.85037e-08					Gm18:58883199	T	A	1.12707e-07
				Gm19:47820430	T	C	8.34143e-06					Gm18:58883243	C	T	4.61198e-08
				Gm19:47825164	C	T	9.9259e-06					Gm18:58883596	C	T	2.51901e-07
				Gm19:47825532	C	G	3.25319e-06					Gm18:58884102	A	G	1.23175e-06
				Gm19:47841816	T	C	5.88282e-06					Gm18:58884140	T	G	6.85263e-07
				Gm19:47843998	G	A	7.77334e-06					Gm18:58884143	T	C	6.2827e-07
				Gm19:47845217	A	T	4.10073e-06					Gm18:58884149	T	C	6.2827e-07
				Gm19:47855598	T	C	9.11636e-07					Gm18:58884158	A	G	6.2827e-07
				Gm19:47855852	A	G	5.36212e-06					Gm18:58884327	G	C	7.5437e-07
				Gm19:47856712	T	A	6.42561e-07					Gm18:58884429	G	C	1.36014e-06
				Gm19:47856761	G	T	7.55815e-06					Gm18:58884601	T	C	7.5437e-07
				Gm19:47857344	G	T	3.75553e-06					Gm18:58884618	C	T	1.45195e-06
				Gm19:47857845	A	T	3.73128e-06					Gm18:58884629	G	A	8.19619e-07
				Gm19:47858300	T	A	5.42113e-06					Gm18:58884639	A	G	1.0383e-06
				Gm19:47858923	T	A	6.437e-06					Gm18:58884664	G	A	1.88328e-06
				Gm19:47863536	T	G	2.96842e-06					Gm18:58884668	T	C	8.98582e-06
				Gm19:47873587	G	T	1.30523e-07					Gm18:58884689	T	C	1.19977e-06
				Gm19:47874425	T	A	7.01901e-06					Gm18:58884699	C	T	1.05005e-06
				Gm19:47874436	G	A	7.01901e-06					Gm18:58884742	A	C	2.16816e-06
				Gm19:47874463	A	G	9.2981e-06					Gm18:58884860	A	G	2.16816e-06
				Gm19:47877582	A	G	3.18516e-06					Gm18:58885243	A	T	3.61244e-06
				Gm19:47890671	C	T	1.81883e-07					Gm18:58885673	A	T	7.50151e-06
				Gm19:47890900	T	C	5.13196e-07					Gm18:58885701	G	A	1.8785e-07
				Gm19:47890962	A	T	1.77172e-06					Gm18:58885735	T	C	8.57167e-10
				Gm19:47892138	A	G	5.13196e-07					Gm18:58885831	C	T	3.36007e-07
				Gm19:47892643	A	G	3.28962e-08					Gm18:58889879	G	C	1.73997e-06
				Gm19:47892912	A	T	5.13196e-07					Gm18:58889930	T	C	1.53984e-06
				Gm19:47893058	G	T	2.24809e-06					Gm18:58890323	A	G	2.62431e-06
				Gm19:47893494	C	A	7.13733e-07					Gm18:58890933	A	G	2.44547e-06
				Gm19:47893928	G	A	6.07552e-07					Gm18:58891985	A	T	3.05455e-06
				Gm19:47894267	T	C	9.78558e-07					Gm18:58907288	C	T	3.18312e-06
				Gm19:47894875	C	T	1.30523e-07					Gm18:58907311	A	C	7.18061e-06
				Gm19:47895157	G	C	5.13196e-07					Gm18:58907324	C	T	1.98485e-06
				Gm19:47895295	T	C	1.30523e-07					Gm18:58907333	T	C	3.15405e-06
				Gm19:47895364	G	A	1.30523e-07					Gm18:58918326	A	C	2.84079e-06
				Gm19:47897011	C	T	1.87574e-06					Gm18:58918428	C	G	5.17881e-06
				Gm19:47898086	A	T	8.75052e-06					Gm18:58919647	C	A	5.34336e-07
				Gm19:48063310	T	C	9.40696e-08					Gm18:58919667	G	C	4.14227e-07
				Gm19:48063812	T	G	6.51743e-09					Gm18:58919678	C	T	3.40999e-07
				Gm19:48063902	A	G	1.00274e-06					Gm18:58928517	G	T	4.8557e-07
				Gm19:48064492	A	G	8.78035e-08					Gm18:58929165	G	A	4.77588e-06
				Gm19:48064528	A	G	8.78035e-08					Gm18:58929810	A	T	2.42066e-06
				Gm19:48064565	T	C	8.78035e-08					Gm18:58931904	A	T	5.31979e-06
				Gm19:48068478	A	T	4.5129e-07					Gm18:58931980	A	G	5.04062e-07
				Gm19:48068639	A	G	4.55397e-06					Gm18:58944233	T	C	7.34654e-06
				Gm19:48069063	G	A	2.01528e-06					Gm18:58944236	C	T	1.27732e-07
				Gm19:48070424	G	C	1.3225e-07					Gm18:58944438	T	C	2.57843e-06
				Gm19:48072431	T	C	2.95464e-07					Gm18:58944822	G	C	1.4016e-07
				Gm19:48072520	A	G	2.33486e-07					Gm18:58944965	T	C	4.07988e-07
				Gm19:48072521	G	A	1.02379e-08					Gm18:58962934	G	A	6.70108e-07
				Gm19:48072555	C	G	4.96725e-08					Gm18:58963380	C	A	9.04024e-06
				Gm19:48072651	A	G	2.75929e-08					Gm18:58963387	A	C	9.04024e-06
				Gm19:48072680	T	C	8.78035e-08					Gm18:58965019	A	T	4.17929e-06
				Gm19:48072751	T	A	8.78035e-08					Gm18:58965021	G	C	7.26627e-06
				Gm19:48072763	A	G	8.78035e-08					Gm18:58965023	A	T	7.26627e-06
				Gm19:48073064	A	G	7.40456e-08					Gm18:58965024	C	G	7.26627e-06
				Gm19:48073135	T	C	8.78035e-08					Gm18:58968094	C	A	2.91267e-06
				Gm19:48073370	A	G	8.78035e-08					Gm18:58968106	T	C	2.91267e-06
				Gm19:48074004	A	T	1.79975e-06					Gm18:58973175	A	C	2.67684e-06
				Gm19:48076495	G	A	4.68062e-07					Gm18:58973178	T	A	2.67684e-06
				Gm19:48077048	A	C	8.78035e-08					Gm18:59010254	G	A	4.52707e-06
				Gm19:48078075	C	A	8.78035e-08					Gm18:59010259	T	C	4.52707e-06
				Gm19:48078199	A	C	4.41896e-07					Gm18:59010306	G	A	4.09985e-06
				Gm19:48079008	A	C	1.91018e-06					Gm18:59010309	C	T	4.09985e-06
				Gm19:48079019	C	G	4.5129e-07					Gm18:59010319	C	T	4.09985e-06
				Gm19:48079094	G	A	2.2462e-07					Gm18:59010576	T	C	4.68775e-06
				Gm19:48079980	C	T	4.42218e-07					Gm18:59010601	G	A	4.52131e-06
				Gm19:48082600	A	C	1.77903e-08					Gm18:59013342	G	A	3.05074e-06
				Gm19:48082653	T	C	1.97827e-07					Gm18:59017960	G	A	1.16758e-06
				Gm19:48083444	A	G	1.41978e-06					Gm18:59024232	C	T	1.81497e-08
				Gm19:48085213	T	C	4.85802e-06					Gm18:59024237	T	A	2.64826e-06
				Gm19:48085776	A	G	4.85802e-06					Gm18:59024570	A	T	1.11773e-07
				Gm19:48086179	G	T	4.85802e-06					Gm18:59024668	T	A	9.72165e-06
				Gm19:48086401	C	T	4.72145e-06					Gm18:59024916	G	A	5.44709e-06
				Gm19:48091117	A	T	2.0604e-06					Gm18:59025084	T	A	3.90593e-06
				Gm19:48091736	G	T	1.05146e-07					Gm18:59025898	A	T	8.72895e-06
				Gm19:48091971	C	T	9.62665e-07					Gm18:59027098	A	T	2.3378e-07
				Gm19:48092357	A	T	9.34791e-07					Gm18:59027334	A	C	3.01216e-07
				Gm19:48092362	C	T	9.34791e-07					Gm18:59029508	T	G	4.55728e-06
				Gm19:48094804	T	A	6.19193e-07					Gm18:59029704	G	A	4.50163e-06
				Gm19:48100301	G	T	1.66492e-06					Gm18:59030063	G	A	2.9683e-06
				Gm19:48100597	G	A	6.79942e-07					Gm18:59030213	A	T	1.61299e-06
				Gm19:48102459	G	A	3.50002e-06					Gm18:59030266	C	A	1.21654e-06
				Gm19:48103287	G	A	1.81563e-06					Gm18:59030310	T	C	1.1005e-06
				Gm19:48103508	T	C	7.96061e-07					Gm18:59030397	T	C	7.35314e-07
				Gm19:48103963	G	C	6.79942e-07					Gm18:59030781	A	T	4.46738e-07
				Gm19:48108123	A	G	8.59484e-06					Gm18:59030811	A	T	1.7445e-06
				Gm19:48108514	T	C	3.00751e-06					Gm18:59030996	A	G	1.94046e-06
				Gm19:48130748	A	C	8.15656e-06					Gm18:59031197	G	T	7.84551e-06
				Gm19:48131209	T	C	8.59484e-06					Gm18:59031443	A	C	1.75816e-06
				Gm19:48131523	G	C	4.10777e-06					Gm18:59031446	G	A	1.75816e-06
				Gm19:48138619	C	A	3.64728e-06					Gm18:59031508	A	T	2.16474e-06
				Gm19:48138677	T	A	1.67821e-06					Gm18:59031531	G	A	2.65851e-06
				Gm19:48139733	A	G	5.627e-06					Gm18:59031539	T	G	2.16474e-06
				Gm19:48141030	C	T	1.67821e-06					Gm18:59031540	T	A	2.16474e-06
				Gm19:48141078	G	T	3.64728e-06					Gm18:59031569	G	C	2.16474e-06
				Gm19:48141275	T	C	1.67821e-06					Gm18:59031601	T	C	2.16474e-06
				Gm19:48143582	A	T	8.60051e-06					Gm18:59031620	G	C	2.16474e-06
				Gm19:48144022	T	C	3.30302e-06					Gm18:59031661	A	C	2.39152e-06
				Gm19:48144131	C	G	2.01366e-06					Gm18:59031738	T	C	4.61263e-07
				Gm19:48144593	G	A	2.11476e-06					Gm18:59031805	C	T	1.66522e-06
				Gm19:48147521	T	C	7.57393e-06					Gm18:59031848	C	T	1.33376e-06
				Gm19:48147733	A	G	1.602e-06					Gm18:59031915	A	C	1.65088e-06
				Gm19:48157078	T	C	1.91996e-06					Gm18:59032015	G	A	1.67508e-07
				Gm19:48157111	G	A	3.23478e-06					Gm18:59032310	A	G	2.18648e-06
				Gm19:48160670	T	C	2.65004e-06					Gm18:59032312	T	C	2.18648e-06
				Gm19:48162264	C	G	5.59086e-07					Gm18:59032329	G	T	2.89427e-06
				Gm19:48162653	G	A	3.64728e-06					Gm18:59032330	A	T	2.89427e-06
				Gm19:48163569	T	G	3.64728e-06					Gm18:59032371	G	C	5.07773e-06
				Gm19:48163642	T	C	1.602e-06					Gm18:59032694	A	C	3.47376e-06
				Gm19:48163654	C	T	1.602e-06					Gm18:59032756	A	T	3.42038e-07
				Gm19:48164086	G	T	3.64728e-06					Gm18:59032799	C	T	3.32206e-07
				Gm19:48165577	T	C	1.602e-06					Gm18:59032847	G	A	1.98798e-06
				Gm19:48165848	T	C	1.602e-06					Gm18:59032860	A	T	1.36297e-06
				Gm19:48166503	T	C	2.53572e-06					Gm18:59033021	T	A	2.00668e-06
				Gm19:48167029	A	T	3.64728e-06					Gm18:59033046	G	A	1.21654e-06
				Gm19:48167101	A	C	3.64728e-06					Gm18:59033050	G	C	1.21654e-06
				Gm19:48167147	A	G	1.602e-06					Gm18:59033072	A	T	1.84067e-06
				Gm19:48167203	C	A	1.602e-06					Gm18:59033078	C	T	5.95798e-06
				Gm19:48167604	C	T	3.64728e-06					Gm18:59033659	T	G	1.19974e-06
				Gm19:48167617	T	A	3.64728e-06					Gm18:59033660	G	C	1.19974e-06
				Gm19:48168661	A	G	2.30097e-07					Gm18:59033820	C	A	4.65546e-07
				Gm19:48168835	C	A	8.02007e-06					Gm18:59034233	T	A	3.45922e-06
				Gm19:48168860	A	G	8.02007e-06					Gm18:59034271	A	C	4.40145e-07
				Gm19:48173281	G	C	8.32158e-06					Gm18:59050740	C	T	5.92047e-06
				Gm19:48173292	T	C	7.33311e-06					Gm18:59052655	A	G	6.54877e-06
				Gm19:48175200	C	T	8.32158e-06					Gm18:59053138	C	G	9.34244e-06
				Gm19:48175207	A	C	8.32158e-06					Gm18:59094046	C	G	8.87472e-07
				Gm19:48184981	A	T	2.5478e-06					Gm18:59094107	T	A	1.16628e-06
				Gm19:48186367	T	C	1.86591e-06					Gm18:59094306	G	T	3.24567e-06
				Gm19:48186702	A	C	1.86591e-06					Gm18:59094423	C	T	2.4645e-06
				Gm19:48187514	A	T	1.86591e-06					Gm18:59094445	C	T	4.66906e-06
				Gm19:48187869	C	G	1.86591e-06					Gm18:59094492	A	T	2.0319e-06
				Gm19:48187944	C	A	4.84887e-06					Gm18:59094496	T	C	2.0319e-06
				Gm19:48190824	G	A	1.86591e-06					Gm18:59094539	A	T	2.43857e-07
				Gm19:48192315	C	G	1.86591e-06					Gm18:59094610	C	T	5.46473e-06
				Gm19:48195335	T	C	2.30621e-06					Gm18:59094724	C	A	1.33542e-06
				Gm19:48195724	T	C	1.86591e-06					Gm18:59094735	G	T	4.91116e-06
				Gm19:48196593	C	T	3.16923e-06					Gm18:59095886	T	C	2.72834e-06
				Gm19:48196808	T	C	1.86591e-06					Gm18:59095903	A	C	1.33542e-06
				Gm19:48197041	G	A	1.86591e-06					Gm18:59096020	C	T	1.38415e-06
				Gm19:48197122	A	G	1.86591e-06					Gm18:59096026	C	T	3.17146e-07
				Gm19:48197165	C	T	1.56889e-06					Gm18:59096038	C	G	3.49366e-07
				Gm19:48197193	T	C	1.86591e-06					Gm18:59096095	A	G	4.15711e-06
				Gm19:48198101	A	G	6.28281e-06					Gm18:59096143	C	T	4.15711e-06
				Gm19:48208608	A	G	9.81306e-06					Gm18:59096162	T	C	2.30482e-06
				Gm19:48209702	T	C	6.23284e-08					Gm18:59096373	T	C	1.93403e-06
				Gm19:48209734	T	C	6.23284e-08					Gm18:59100050	G	C	7.83638e-06
				Gm19:48210152	A	T	4.80969e-07					Gm18:59101374	A	G	4.64183e-06
				Gm19:48210162	A	G	2.15697e-07					Gm18:59101400	T	G	4.64183e-06
				Gm19:48210932	T	C	2.37191e-07					Gm18:59101409	T	A	4.64183e-06
				Gm19:48211293	C	T	1.3489e-07					Gm18:59101561	G	T	3.40885e-06
				Gm19:48212454	G	A	1.61323e-06					Gm18:59107153	A	G	7.26482e-06
				Gm19:48212958	C	T	4.69101e-07					Gm18:59107186	T	A	4.65877e-07
				Gm19:48213085	A	G	6.02207e-07					Gm18:59123289	A	G	9.85533e-06
				Gm19:48213181	C	T	2.27889e-06					Gm18:59123304	G	A	5.35446e-06
				Gm19:48214573	T	A	2.37191e-07					Gm18:59132223	A	T	1.27193e-06
				Gm19:48215884	C	A	3.93839e-06					Gm18:59132288	A	G	2.64316e-06
				Gm19:48216121	G	A	3.46692e-06					Gm18:59132674	T	A	4.97146e-07
				Gm19:48216130	A	G	3.46692e-06					Gm18:59134961	A	T	2.49326e-06
				Gm19:48216151	A	G	2.76639e-06					Gm18:59135746	A	T	3.43796e-06
				Gm19:48216152	T	C	2.76639e-06					Gm18:59135814	A	G	5.92663e-07
				Gm19:48216154	A	G	2.70761e-06					Gm18:59135888	C	T	7.3035e-07
				Gm19:48216163	T	A	2.70761e-06					Gm18:59137038	T	C	2.39993e-06
				Gm19:48216472	C	T	5.45945e-07					Gm18:59137256	A	T	5.46699e-06
				Gm19:48216495	A	G	3.43874e-06					Gm18:59137376	G	C	6.9183e-07
				Gm19:48217435	A	T	7.27237e-06					Gm18:59137456	T	C	3.88355e-07
				Gm19:48217814	G	T	8.55478e-06					Gm18:59137468	C	G	5.24016e-07
				Gm19:48217884	T	C	6.69906e-06					Gm18:59137489	A	G	5.24016e-07
				Gm19:48217887	C	A	6.69906e-06					Gm18:59137506	G	A	9.31705e-07
				Gm19:48218769	T	C	1.86591e-06					Gm18:59137530	G	A	4.90912e-07
				Gm19:48219796	G	A	6.08605e-06					Gm18:59138415	T	G	8.30976e-08
				Gm19:48220669	G	T	3.64723e-06					Gm18:59139162	A	G	4.79947e-07
				Gm19:48224447	C	T	5.42276e-06					Gm18:59139506	C	G	3.58319e-07
				Gm19:48224466	A	G	8.63264e-06					Gm18:59139550	T	G	7.68157e-07
				Gm19:48224704	C	G	6.69906e-06					Gm18:59140207	T	G	4.38465e-07
				Gm19:48225278	A	T	4.36567e-06					Gm18:59140352	T	G	4.93708e-07
				Gm19:48227009	C	A	5.00331e-07					Gm18:59140653	A	C	5.57487e-07
				Gm19:48228345	C	A	1.00779e-06					Gm18:59140681	T	C	1.06361e-06
				Gm19:48234412	T	C	9.57924e-06					Gm18:59140857	T	A	2.81921e-07
				Gm19:48243914	C	T	7.44449e-06					Gm18:59140976	A	G	4.4712e-07
				Gm19:48249872	T	A	1.86591e-06					Gm18:59141143	C	G	1.07544e-07
				Gm19:48263153	T	C	9.32436e-06					Gm18:59141166	A	C	1.07544e-07
				Gm19:48269340	T	C	4.73827e-07					Gm18:59149308	C	T	4.85424e-06
				Gm19:48269486	A	T	4.84887e-06					Gm18:59164256	A	G	3.13097e-06
				Gm19:48270612	A	C	1.86591e-06					Gm18:59165984	G	A	4.84418e-06
				Gm19:48271361	T	C	3.96929e-06					Gm18:59166645	G	T	6.21849e-06
				Gm19:48271699	A	T	1.86591e-06					Gm18:59194070	C	A	8.75215e-06
				Gm19:48275582	C	T	1.86591e-06					Gm18:59205505	T	C	2.15422e-06
				Gm19:48275844	G	C	4.84887e-06					Gm18:59206514	C	T	9.10632e-06
				Gm19:48276166	C	G	1.86591e-06					Gm18:59224635	T	C	4.39352e-06
				Gm19:48276978	T	A	1.86591e-06					Gm18:59224663	A	G	4.39352e-06
				Gm19:48279586	C	T	1.86591e-06					Gm18:59232205	G	A	9.88433e-06
				Gm19:48282670	A	G	1.86591e-06					Gm18:59232415	C	G	2.51442e-06
				Gm19:48286525	T	C	1.43655e-06					Gm18:59232914	T	G	5.58972e-06
				Gm19:48286583	T	A	1.43655e-06					Gm18:59235011	C	A	8.26778e-06
				Gm19:48286603	T	A	1.43655e-06					Gm18:59236276	T	A	4.35908e-06
				Gm19:48293283	G	A	4.84887e-06					Gm18:59236511	T	C	1.12937e-06
				Gm19:48293399	G	A	4.84887e-06					Gm18:59236699	C	T	7.49908e-06
				Gm19:48294944	A	C	4.84887e-06					Gm18:59239027	T	A	5.02964e-06
				Gm19:48296178	T	C	1.86591e-06					Gm18:59239956	T	G	6.74663e-07
				Gm19:48296343	C	A	3.96929e-06					Gm18:59240838	A	T	1.69746e-06
				Gm19:48299156	A	G	1.86591e-06					Gm18:59240925	T	C	1.51264e-06
				Gm19:48299704	G	A	4.84887e-06					Gm18:59241022	T	C	7.41964e-06
				Gm19:48299705	A	C	4.84887e-06					Gm18:59241076	T	G	8.49851e-07
				Gm19:48299830	T	A	4.84887e-06					Gm18:59241875	T	A	1.34815e-06
				Gm19:48302067	A	G	4.73827e-07					Gm18:59243236	C	T	2.17991e-06
				Gm19:48303136	G	A	1.86591e-06					Gm18:59247065	A	T	1.34815e-06
				Gm19:48303199	A	G	1.43655e-06					Gm18:59247236	G	A	9.35071e-07
				Gm19:48303927	A	T	4.84887e-06					Gm18:59247587	G	A	9.10872e-07
				Gm19:48305302	G	A	1.27485e-06					Gm18:59251677	G	A	8.98852e-08
				Gm19:48305412	T	C	8.0636e-08					Gm18:59251681	A	T	3.4969e-06
				Gm19:48306586	T	C	1.86591e-06					Gm18:59251735	T	A	4.57864e-06
				Gm19:48306796	A	T	1.86591e-06					Gm18:59251740	G	A	4.65916e-06
				Gm19:48308114	G	T	1.86591e-06					Gm18:59251747	T	C	4.65916e-06
				Gm19:48311297	A	C	2.85765e-06					Gm18:59251915	A	C	9.96415e-06
				Gm19:48317609	G	A	2.05435e-06					Gm18:59252021	T	C	3.88779e-07
				Gm19:48331154	A	G	4.8121e-06					Gm18:59252046	T	G	1.40964e-06
				Gm19:48334749	T	C	9.86146e-06					Gm18:59252690	G	A	3.67557e-06
				Gm19:48334762	A	G	9.86146e-06					Gm18:59253595	T	A	4.07783e-06
				Gm19:48348968	G	A	8.9318e-07					Gm18:59254499	G	T	8.48732e-07
				Gm19:48350236	C	T	5.2015e-06					Gm18:59257419	G	A	1.19738e-07
				Gm19:48350284	A	G	5.2015e-06					Gm18:59257486	T	C	3.71154e-07
				Gm19:48350290	C	T	1.86591e-06					Gm18:59257843	A	T	5.42683e-06
				Gm19:48350304	G	A	1.86591e-06					Gm18:59260681	C	A	2.51245e-06
				Gm19:48350309	G	A	2.85765e-06					Gm18:59262185	A	G	9.93779e-07
				Gm19:48350602	G	A	1.86591e-06					Gm18:59262815	C	T	2.33524e-06
				Gm19:48350679	A	G	1.86591e-06					Gm18:59263223	G	C	1.53659e-06
				Gm19:48350774	C	T	6.63705e-06					Gm18:59263260	C	T	1.34815e-06
				Gm19:48350830	T	A	1.86591e-06					Gm18:59263286	C	T	1.34815e-06
				Gm19:48350834	A	G	1.86591e-06					Gm18:59263316	C	T	5.64334e-06
				Gm19:48351284	T	C	1.86591e-06					Gm18:59263324	A	T	5.41867e-07
				Gm19:48353404	G	C	4.84887e-06					Gm18:59263337	A	G	3.93349e-07
				Gm19:48356089	T	C	1.86591e-06					Gm18:59263375	T	G	2.27261e-07
				Gm19:48356247	G	A	1.86591e-06					Gm18:59263385	G	A	2.27261e-07
				Gm19:48358097	G	A	1.86591e-06					Gm18:59263394	C	T	2.27261e-07
				Gm19:48358562	C	T	1.4877e-06					Gm18:59263419	G	A	2.94881e-07
				Gm19:48359026	C	T	1.86591e-06					Gm18:59263839	T	C	4.65988e-06
				Gm19:48360171	G	A	1.86591e-06					Gm18:59265374	G	C	1.24478e-06
				Gm19:48360948	T	C	1.86591e-06					Gm18:59267668	C	T	8.12874e-06
				Gm19:48361868	C	T	4.188e-07					Gm18:59270357	A	T	3.59395e-07
				Gm19:48364331	T	A	8.65987e-06					Gm18:59270411	T	C	1.76756e-06
				Gm19:48365043	T	C	1.86591e-06					Gm18:59270608	T	C	2.99873e-06
				Gm19:48366852	T	C	1.86591e-06					Gm18:59271421	T	A	1.34815e-06
				Gm19:48368047	G	T	1.86591e-06					Gm18:59271453	C	T	4.41939e-06
				Gm19:48368529	A	C	1.86591e-06					Gm18:59271565	A	T	1.34815e-06
				Gm19:48368776	C	T	1.86591e-06					Gm18:59271790	T	G	1.59815e-06
				Gm19:48370120	C	T	3.515e-06					Gm18:59271969	A	G	1.34815e-06
				Gm19:48370270	A	C	2.90319e-06					Gm18:59272001	C	T	2.91943e-06
				Gm19:48370575	G	A	1.86591e-06					Gm18:59272002	T	G	1.34815e-06
				Gm19:48371040	C	T	8.24939e-07					Gm18:59272555	T	C	1.21419e-06
				Gm19:48371418	C	T	1.86591e-06					Gm18:59272768	G	T	1.58157e-06
				Gm19:48371910	G	C	1.86591e-06					Gm18:59272992	A	T	1.21419e-06
				Gm19:48371993	C	T	1.86591e-06					Gm18:59273257	C	T	2.40616e-06
				Gm19:48373235	A	T	3.515e-06					Gm18:59274218	A	T	1.34815e-06
				Gm19:48373842	A	C	1.86591e-06					Gm18:59274233	G	A	1.34815e-06
				Gm19:48374306	C	T	1.47113e-06					Gm18:59274328	A	T	1.37066e-07
				Gm19:48375123	C	G	1.86591e-06					Gm18:59274429	T	A	1.42477e-06
				Gm19:48376416	C	T	1.86591e-06					Gm18:59274490	G	A	7.8331e-06
				Gm19:48376726	T	G	1.86591e-06					Gm18:59274530	T	A	6.13826e-06
				Gm19:48377865	T	C	1.86591e-06					Gm18:59274548	C	T	1.21045e-06
				Gm19:48378580	G	A	1.86591e-06					Gm18:59274549	C	T	1.21045e-06
				Gm19:48379276	C	G	1.86591e-06					Gm18:59274570	G	A	1.21045e-06
				Gm19:48379766	T	G	8.04313e-06					Gm18:59274593	C	T	2.79359e-06
				Gm19:48382146	T	C	3.32987e-06					Gm18:59274595	C	T	4.14165e-06
				Gm19:48382403	G	A	1.86591e-06					Gm18:59274619	G	A	5.61698e-06
				Gm19:48386161	T	C	1.86591e-06					Gm18:59274650	C	T	4.6765e-06
				Gm19:48387536	G	C	1.86591e-06					Gm18:59275032	G	C	4.1608e-06
				Gm19:48393170	C	G	1.95193e-06					Gm18:59275253	A	G	3.91336e-06
				Gm19:48393224	A	C	1.86591e-06					Gm18:59275258	A	C	3.91336e-06
				Gm19:48394597	T	C	1.86591e-06					Gm18:59275283	A	T	4.03967e-06
				Gm19:48394815	T	C	1.86591e-06					Gm18:59275301	A	C	3.75783e-06
				Gm19:48395165	G	C	1.86591e-06					Gm18:59275327	C	T	4.17365e-06
				Gm19:48395301	G	A	7.85785e-06					Gm18:59275437	A	G	1.77415e-06
				Gm19:48395342	G	A	4.39129e-06					Gm18:59275457	G	A	1.77415e-06
				Gm19:48396300	T	G	1.86591e-06					Gm18:59275469	A	C	1.77415e-06
				Gm19:48396723	G	T	1.86591e-06					Gm18:59275493	G	C	2.88173e-06
				Gm19:48396970	G	C	1.86591e-06					Gm18:59279787	A	C	8.98077e-07
				Gm19:48396974	A	C	1.40867e-06					Gm18:59282053	G	C	1.8359e-06
				Gm19:48397010	T	C	1.86591e-06					Gm18:59282664	A	T	2.33524e-06
				Gm19:48397030	G	A	1.86591e-06					Gm18:59283168	A	G	7.52332e-06
				Gm19:48398858	C	G	1.86591e-06					Gm18:59283176	C	T	7.25386e-06
				Gm19:48405043	A	G	2.13851e-06					Gm18:59283191	A	G	7.52332e-06
				Gm19:48406714	C	T	1.62341e-06					Gm18:59283206	A	T	7.52332e-06
				Gm19:48406981	G	A	2.13851e-06					Gm18:59283232	C	T	9.0417e-06
				Gm19:48416878	G	A	3.17174e-06					Gm18:59283290	G	A	2.45588e-06
				Gm19:48418109	C	G	2.13851e-06					Gm18:59283304	T	G	2.45588e-06
				Gm19:48419804	T	C	2.13851e-06					Gm18:59283315	A	G	1.82562e-06
				Gm19:48422004	T	A	6.43445e-06					Gm18:59283316	C	T	2.57653e-06
				Gm19:48424945	G	A	2.13851e-06					Gm18:59283323	G	A	1.82562e-06
				Gm19:48425049	A	G	5.60302e-06					Gm18:59283382	A	G	7.45592e-06
				Gm19:48425274	C	A	1.86705e-06					Gm18:59283392	A	G	7.45592e-06
				Gm19:48425311	T	C	7.00376e-07					Gm18:59283393	T	C	7.45592e-06
				Gm19:48425893	C	G	2.13851e-06					Gm18:59283407	T	C	7.45592e-06
				Gm19:48425953	T	A	4.18273e-06					Gm18:59283415	A	C	5.68657e-06
				Gm19:48425961	G	C	4.18273e-06					Gm18:59283416	C	T	5.68657e-06
				Gm19:48425969	G	A	4.18273e-06					Gm18:59283463	C	T	2.04992e-06
				Gm19:48426018	C	T	4.18273e-06					Gm18:59283983	G	A	9.15509e-07
				Gm19:48426029	T	G	2.13851e-06					Gm18:59284259	G	C	7.17136e-06
				Gm19:48426070	T	G	2.13851e-06					Gm18:59286028	C	A	1.45648e-06
				Gm19:48426071	G	A	2.18185e-06					Gm18:59286456	C	G	1.34815e-06
				Gm19:48426095	C	T	2.13851e-06					Gm18:59287162	A	T	5.02754e-06
				Gm19:48426101	C	T	2.13851e-06					Gm18:59287998	G	C	8.94408e-06
				Gm19:48426109	A	G	2.13851e-06					Gm18:59288019	T	C	4.2742e-06
				Gm19:48426130	T	C	1.86591e-06					Gm18:59288431	A	G	3.90621e-06
				Gm19:48426154	G	A	2.64238e-06					Gm18:59288434	A	C	2.79883e-06
				Gm19:48426172	T	C	1.62341e-06					Gm18:59288745	G	A	1.21419e-06
				Gm19:48426194	C	T	1.62341e-06					Gm18:59289841	A	G	2.33524e-06
				Gm19:48426207	C	T	1.62341e-06					Gm18:59289869	T	C	8.48732e-07
				Gm19:48426208	C	T	1.62341e-06					Gm18:59289934	C	T	1.12342e-06
				Gm19:48426234	A	C	4.42221e-06					Gm18:59290143	C	T	3.79939e-06
				Gm19:48427069	A	G	3.03246e-06					Gm18:59290509	C	T	1.34815e-06
				Gm19:48427095	A	G	3.03246e-06					Gm18:59292401	G	C	3.89149e-07
				Gm19:48427112	T	G	3.03246e-06					Gm18:59293772	G	A	7.19742e-06
				Gm19:48427138	A	G	3.03246e-06					Gm18:59293991	G	A	5.03231e-06
				Gm19:48427162	A	G	3.03246e-06					Gm18:59294002	T	C	3.28961e-06
				Gm19:48427734	C	T	4.55923e-06					Gm18:59294029	C	T	1.24478e-06
				Gm19:48428126	G	T	2.13851e-06					Gm18:59294278	G	A	1.94614e-06
				Gm19:48428540	C	G	2.64052e-06					Gm18:59295844	C	T	6.92607e-07
				Gm19:48429633	A	C	2.13851e-06					Gm18:59297598	T	A	2.40616e-06
				Gm19:48430199	G	T	2.13851e-06					Gm18:59301811	C	A	1.47532e-06
				Gm19:48432005	A	G	2.13851e-06					Gm19:7411953	T	C	6.92367e-06
				Gm19:48432409	A	G	2.13851e-06					Gm19:42580679	T	A	1.77649e-06
				Gm19:48432447	G	C	2.13851e-06					Gm19:42580684	A	T	6.5645e-06
				Gm19:48434319	A	G	5.40676e-06					Gm19:43244860	T	C	2.07153e-06
				Gm19:48436256	T	C	5.40676e-06					Gm19:43244883	C	T	2.07153e-06
				Gm19:48436839	A	G	5.40676e-06					Gm19:43602291	T	C	7.7944e-07
				Gm19:48436893	T	A	5.40676e-06					Gm19:43607908	T	C	9.86378e-06
				Gm19:48437639	A	G	5.40676e-06					Gm19:43607924	A	G	9.86378e-06
				Gm19:48438466	T	C	5.40676e-06					Gm19:43607926	C	A	9.86378e-06
				Gm19:48438675	C	T	2.13851e-06					Gm19:43607928	G	A	9.86378e-06
				Gm19:48438831	C	G	4.05967e-06					Gm19:43625791	T	C	9.72412e-06
				Gm19:48438851	T	G	3.88045e-06					Gm19:43650164	C	T	6.18559e-06
				Gm19:48438953	A	G	2.02106e-06					Gm19:43650215	A	G	4.04025e-06
				Gm19:48439826	T	G	2.13851e-06					Gm19:43650555	A	G	2.63429e-06
				Gm19:48440219	T	A	5.40676e-06					Gm19:43650622	A	C	2.24747e-06
				Gm19:48442297	A	G	5.40676e-06					Gm19:43651126	T	A	2.95705e-06
				Gm19:48452260	T	A	2.13851e-06					Gm19:43651666	G	A	4.72342e-06
				Gm19:48452303	T	G	5.40676e-06					Gm19:43652761	A	G	2.40743e-06
				Gm19:48452590	A	G	2.13851e-06					Gm19:43658577	G	C	1.05893e-06
				Gm19:48452634	G	T	2.7595e-06					Gm19:43658578	G	A	1.05893e-06
				Gm19:48452920	T	C	2.13851e-06					Gm19:43658643	A	C	8.35401e-07
				Gm19:48453056	A	C	2.13851e-06					Gm19:43659172	G	A	1.91965e-06
				Gm19:48454758	A	G	3.52256e-06					Gm19:43659218	A	G	2.61646e-06
				Gm19:48457146	C	T	2.13851e-06					Gm19:43659271	C	A	3.13467e-06
				Gm19:48587471	C	A	1.18857e-06					Gm19:43659350	T	A	1.96434e-06
				Gm19:48599843	C	T	5.37398e-06					Gm19:43659449	C	A	4.44552e-06
				Gm19:48620948	C	T	6.10702e-06					Gm19:43660419	C	G	2.94911e-06
				Gm19:48632131	C	T	9.52354e-06					Gm19:43662870	A	G	4.95743e-06
				Gm19:48632941	T	A	6.67714e-06					Gm19:43663053	C	T	1.44967e-06
				Gm19:48652405	C	T	8.079e-06					Gm19:43663098	A	G	1.44967e-06
				Gm19:48928250	A	T	5.47062e-06					Gm19:43663609	G	C	1.44967e-06
				Gm19:48939350	A	G	6.5257e-06					Gm19:43663673	A	G	1.47728e-06
				Gm19:48941707	A	G	8.77126e-06					Gm19:43663749	G	A	9.46487e-06
				Gm19:48943126	G	A	9.08826e-06					Gm19:43663832	A	G	1.65765e-06
				Gm19:48943144	A	G	7.61109e-06					Gm19:43665231	C	A	6.21005e-06
				Gm19:48951988	A	G	1.65418e-06					Gm19:43666624	T	C	1.60349e-06
				Gm19:48952033	G	C	5.90504e-06					Gm19:43667703	A	C	3.63627e-06
				Gm19:49002925	C	T	8.28526e-06					Gm19:43667821	C	T	1.44967e-06
				Gm19:49002935	T	C	8.28526e-06					Gm19:43668045	A	G	7.34621e-07
				Gm19:49002941	A	G	8.28526e-06					Gm19:43668326	A	T	5.67578e-06
				Gm19:49071058	T	C	8.10305e-06					Gm19:43668413	C	T	1.37882e-06
				Gm19:49071063	T	C	8.10305e-06					Gm19:43668459	T	C	1.37882e-06
				Gm19:49157374	T	A	1.52342e-06					Gm19:45516134	A	G	1.45978e-06
				Gm19:49158384	T	C	6.98853e-06					Gm19:45516169	A	G	2.44867e-07
				Gm19:49168146	A	G	3.20689e-06					Gm19:45516170	C	T	1.45978e-06
				Gm19:49201534	G	A	9.80034e-06					Gm19:45516232	G	T	2.48412e-06
				Gm19:49203367	G	A	4.6157e-06					Gm19:45516348	A	G	5.63461e-06
				Gm19:49205818	A	G	8.65746e-06					Gm19:45516454	A	C	5.28617e-06
				Gm19:49209747	C	G	8.83342e-06					Gm19:45516582	C	T	3.62204e-06
				Gm19:49215965	C	T	6.95051e-06					Gm19:45516671	A	C	3.62204e-06
				Gm19:49237263	A	G	9.84559e-06					Gm19:45516830	C	T	4.01166e-06
				Gm19:49237949	C	T	9.23821e-06					Gm19:45516910	G	A	3.62204e-06
				Gm19:49238652	G	A	8.0642e-06					Gm19:45517166	A	G	6.02937e-07
				Gm19:49252227	A	G	7.0808e-06					Gm19:45517185	A	G	6.02937e-07
				Gm19:49255339	C	T	3.15738e-06					Gm19:45518180	T	C	2.53561e-06
				Gm19:49255343	T	G	9.49792e-06					Gm19:45518667	C	T	6.19674e-07
				Gm19:49255345	G	A	9.49792e-06					Gm19:45520498	A	C	3.09892e-07
				Gm19:49255358	G	A	9.49792e-06					Gm19:45520899	A	T	6.02937e-07
				Gm19:49255404	A	G	9.78098e-06					Gm19:45557338	G	A	3.63844e-06
				Gm19:49255409	G	A	9.78098e-06					Gm19:45697207	G	A	2.07109e-07
				Gm19:49255417	G	A	9.78098e-06					Gm19:45706175	C	A	5.24441e-08
				Gm19:49255711	T	C	3.41556e-06					Gm19:45706453	A	C	1.02353e-07
				Gm19:49255712	T	G	3.41556e-06					Gm19:45979326	C	T	9.82512e-06
				Gm19:49281939	A	T	9.06185e-06					Gm19:45980342	C	T	3.72581e-06
				Gm19:49292461	A	G	7.18005e-06					Gm19:45986392	C	T	8.09778e-06
				Gm19:49292483	T	A	7.18005e-06					Gm19:45999859	A	C	2.77317e-07
												Gm19:46028522	T	C	8.27055e-08
												Gm19:46066529	A	C	7.09489e-07
												Gm19:46069392	A	G	1.68088e-07
												Gm19:46070462	T	C	4.36672e-07
												Gm19:46070535	T	C	6.23086e-07
												Gm19:46070639	T	C	7.34412e-07
												Gm19:46070669	T	C	5.91014e-07
												Gm19:46071772	A	G	2.19714e-07
												Gm19:46071781	T	C	2.19714e-07
												Gm19:46071793	A	G	2.19714e-07
												Gm19:46071802	C	G	2.19714e-07
												Gm19:46071824	T	C	2.19714e-07
												Gm19:46071910	A	G	4.18579e-07
												Gm19:46071972	A	G	7.70261e-09
												Gm19:46072037	A	G	7.05139e-07
												Gm19:46072667	G	T	2.26282e-06
												Gm19:46072682	C	T	1.90491e-07
												Gm19:46072687	A	G	1.90491e-07
												Gm19:46072689	T	C	1.90491e-07
												Gm19:46072999	T	C	3.71066e-07
												Gm19:46073518	C	G	4.16993e-06
												Gm19:46074873	C	T	2.00596e-07
												Gm19:46074904	G	T	6.49719e-07
												Gm19:46075254	A	G	1.21278e-06
												Gm19:46075268	C	T	1.90461e-07
												Gm19:46075271	G	A	1.90461e-07
												Gm19:46075280	T	C	2.40168e-07
												Gm19:46075282	G	C	2.63844e-07
												Gm19:46075303	A	G	1.51278e-07
												Gm19:46075441	G	T	2.52951e-07
												Gm19:46075529	T	C	1.54377e-07
												Gm19:46076351	A	G	3.80753e-07
												Gm19:46076375	A	G	3.80753e-07
												Gm19:46076878	C	A	2.23519e-06
												Gm19:46079549	A	T	3.80753e-07
												Gm19:46079553	G	A	3.80753e-07
												Gm19:46079584	G	C	3.80753e-07
												Gm19:46079828	T	C	3.38861e-07
												Gm19:46079973	C	T	6.00038e-07
												Gm19:46079981	A	G	7.25236e-07
												Gm19:46079990	G	C	7.25236e-07
												Gm19:46079994	C	T	7.25236e-07
												Gm19:46080001	G	T	7.25236e-07
												Gm19:46080027	G	A	7.25236e-07
												Gm19:46080047	G	A	7.25236e-07
												Gm19:46080082	G	A	6.03262e-06
												Gm19:46080086	G	T	6.03262e-06
												Gm19:46080097	A	G	6.03262e-06
												Gm19:46080517	T	A	9.70013e-07
												Gm19:46080523	T	C	9.70013e-07
												Gm19:46080552	C	T	1.71981e-07
												Gm19:46080564	T	C	4.18579e-07
												Gm19:46080661	G	A	4.18579e-07
												Gm19:46080739	T	A	3.80753e-07
												Gm19:46080810	G	C	3.80753e-07
												Gm19:46080818	C	G	3.80753e-07
												Gm19:46081682	C	A	2.55512e-06
												Gm19:46081739	T	C	3.80753e-07
												Gm19:46081792	A	G	3.80753e-07
												Gm19:46082221	T	A	2.19714e-07
												Gm19:46082665	C	A	6.01524e-07
												Gm19:46082672	T	C	2.16787e-07
												Gm19:46082724	A	C	4.94398e-07
												Gm19:46082730	A	T	4.94398e-07
												Gm19:46082733	T	C	4.94398e-07
												Gm19:46082744	G	A	4.94398e-07
												Gm19:46083052	T	C	2.19714e-07
												Gm19:46083304	A	T	2.19714e-07
												Gm19:46083974	C	A	7.39739e-07
												Gm19:46084337	G	A	8.2731e-07
												Gm19:46084942	G	C	3.73512e-07
												Gm19:46086174	T	A	8.34248e-07
												Gm19:46086931	A	T	3.80753e-07
												Gm19:46090844	A	G	2.92496e-07
												Gm19:46091683	G	A	1.71981e-07
												Gm19:46091924	T	C	2.19714e-07
												Gm19:46091979	G	A	2.19714e-07
												Gm19:46092337	G	A	1.6499e-06
												Gm19:46092353	G	A	2.16286e-06
												Gm19:46092385	A	G	6.72035e-06
												Gm19:46110586	G	C	6.96947e-08
												Gm19:46230963	C	T	8.13166e-07
												Gm19:46231411	G	A	1.91198e-06
												Gm19:46231554	T	C	6.60593e-07
												Gm19:46231811	A	T	2.52859e-09
												Gm19:46231955	A	C	4.45986e-07
												Gm19:46231957	A	C	4.45986e-07
												Gm19:46232380	G	C	8.13166e-07
												Gm19:46233443	T	C	4.45986e-07
												Gm19:46233930	A	G	1.42351e-06
												Gm19:46233938	T	A	1.42351e-06
												Gm19:46234067	A	C	8.1494e-06
												Gm19:46234143	A	T	1.53865e-07
												Gm19:46234170	A	T	1.53865e-07
												Gm19:46234803	A	T	4.76093e-06
												Gm19:46234854	T	C	3.66594e-06
												Gm19:46235697	G	C	4.45986e-07
												Gm19:46235858	T	A	4.45986e-07
												Gm19:46236158	T	A	8.13166e-07
												Gm19:46236159	T	A	8.13166e-07
												Gm19:46236160	T	A	8.13166e-07
												Gm19:46236315	C	T	6.25461e-06
												Gm19:46241101	C	T	9.83764e-07
												Gm19:46241767	T	G	6.89002e-06
												Gm19:46250468	T	G	2.81853e-06
												Gm19:46258098	A	T	8.13166e-07
												Gm19:46265168	G	A	8.13166e-07
												Gm19:46270354	A	T	8.13166e-07
												Gm19:46270401	T	C	1.66294e-06
												Gm19:46272279	G	C	8.13166e-07
												Gm19:46273314	A	G	1.26808e-06
												Gm19:46273618	C	T	8.65343e-07
												Gm19:46274161	T	C	1.26808e-06
												Gm19:46274217	T	C	6.61023e-07
												Gm19:46275462	C	T	8.13166e-07
												Gm19:46276120	G	A	4.36368e-06
												Gm19:46276236	A	G	8.13166e-07
												Gm19:46276425	T	C	1.00366e-06
												Gm19:46276525	G	A	5.54509e-07
												Gm19:46276573	C	G	4.50378e-07
												Gm19:46276668	A	T	7.5048e-06
												Gm19:46276930	G	A	7.35841e-07
												Gm19:46276979	A	G	1.36022e-06
												Gm19:46277015	A	G	7.01712e-07
												Gm19:46277284	T	C	5.54509e-07
												Gm19:46277289	T	C	5.54509e-07
												Gm19:46277360	T	G	5.54509e-07
												Gm19:46277572	A	G	7.65266e-07
												Gm19:46277649	T	C	1.14948e-06
												Gm19:46277677	G	A	1.66294e-06
												Gm19:46277993	T	C	9.41523e-06
												Gm19:46277999	C	T	8.81858e-07
												Gm19:46278216	G	T	1.16085e-06
												Gm19:46278439	T	C	6.27148e-07
												Gm19:46278637	C	A	7.86706e-07
												Gm19:46278824	G	A	8.13166e-07
												Gm19:46279343	C	T	3.74596e-06
												Gm19:46279350	A	G	3.74596e-06
												Gm19:46279363	A	G	4.57722e-06
												Gm19:46279384	T	C	3.74596e-06
												Gm19:46279482	G	A	6.60593e-07
												Gm19:46279497	A	T	8.13166e-07
												Gm19:46279505	A	G	6.60593e-07
												Gm19:46279655	G	A	1.94336e-06
												Gm19:46280001	C	G	8.13166e-07
												Gm19:46280068	A	G	6.60593e-07
												Gm19:46280077	C	T	6.60593e-07
												Gm19:46280244	A	T	1.35555e-06
												Gm19:46280788	C	G	6.33329e-06
												Gm19:46280859	A	G	6.60593e-07
												Gm19:46282176	T	A	8.13166e-07
												Gm19:46282769	A	G	1.94336e-06
												Gm19:46282778	G	A	2.3633e-06
												Gm19:46282807	G	A	2.03898e-06
												Gm19:46282815	T	A	2.03898e-06
												Gm19:46283192	T	C	4.70333e-08
												Gm19:46283328	A	G	6.96548e-06
												Gm19:46283661	T	A	8.13166e-07
												Gm19:46283685	T	G	1.52137e-06
												Gm19:46283707	G	C	8.13166e-07
												Gm19:46283847	C	A	6.60593e-07
												Gm19:46283915	C	T	6.60593e-07
												Gm19:46284128	C	T	4.45986e-07
												Gm19:46284205	A	T	3.69328e-07
												Gm19:46284218	G	C	5.54509e-07
												Gm19:46284305	A	C	9.03234e-07
												Gm19:46284784	C	A	4.55299e-07
												Gm19:46284912	A	C	4.55299e-07
												Gm19:46284925	A	C	8.46021e-07
												Gm19:46284936	C	A	6.83171e-07
												Gm19:46284977	T	A	6.60593e-07
												Gm19:46285214	G	C	4.26497e-07
												Gm19:46286546	T	A	6.60593e-07
												Gm19:46286754	A	T	6.6144e-07
												Gm19:46287038	A	T	6.60593e-07
												Gm19:46289633	C	A	8.13166e-07
												Gm19:46291319	G	A	4.52172e-07
												Gm19:46291332	A	T	4.52172e-07
												Gm19:46291363	G	A	4.6062e-07
												Gm19:46291383	C	T	6.41461e-07
												Gm19:46291527	C	T	8.13166e-07
												Gm19:46291619	C	T	1.35084e-06
												Gm19:46291832	A	G	5.54509e-07
												Gm19:46292252	A	T	6.60593e-07
												Gm19:46293405	T	A	6.60593e-07
												Gm19:46293574	T	A	6.60593e-07
												Gm19:46293777	C	T	6.60593e-07
												Gm19:46293811	G	T	6.60593e-07
												Gm19:46293877	A	G	8.13166e-07
												Gm19:46295403	T	G	6.60593e-07
												Gm19:46295757	C	T	8.13166e-07
												Gm19:46295843	G	A	5.31117e-07
												Gm19:46296933	G	T	8.13166e-07
												Gm19:46296969	T	C	3.6279e-06
												Gm19:46297125	A	T	5.54509e-07
												Gm19:46297749	G	A	8.13166e-07
												Gm19:46299051	G	T	7.44664e-07
												Gm19:46299132	A	T	7.44664e-07
												Gm19:46300380	G	A	4.24511e-06
												Gm19:46300638	C	T	7.44664e-07
												Gm19:46300693	A	G	7.44664e-07
												Gm19:46300728	G	A	7.44664e-07
												Gm19:46300747	A	C	7.44664e-07
												Gm19:46300917	C	G	7.44664e-07
												Gm19:46301446	A	T	4.26497e-07
												Gm19:46301841	T	A	7.44664e-07
												Gm19:46302066	A	G	7.44664e-07
												Gm19:46302162	T	C	7.44664e-07
												Gm19:46302578	A	T	1.90774e-06
												Gm19:46302601	G	T	1.90774e-06
												Gm19:46303131	C	A	5.00488e-07
												Gm19:46303148	A	T	5.00488e-07
												Gm19:46303317	G	A	1.15406e-06
												Gm19:46303503	G	T	7.44664e-07
												Gm19:46303897	A	G	1.5124e-06
												Gm19:46304673	C	G	7.44664e-07
												Gm19:46305033	T	G	7.44664e-07
												Gm19:46305323	G	C	7.44664e-07
												Gm19:46306023	A	G	5.00488e-07
												Gm19:46306187	A	T	5.02019e-07
												Gm19:46306330	C	A	5.19624e-07
												Gm19:46306574	C	T	5.19624e-07
												Gm19:46306692	G	T	7.44664e-07
												Gm19:46306771	T	A	7.44664e-07
												Gm19:46306816	C	A	7.44664e-07
												Gm19:46306998	C	A	7.44664e-07
												Gm19:46307009	C	T	7.44664e-07
												Gm19:46307017	T	C	7.44664e-07
												Gm19:46307054	T	C	7.44664e-07
												Gm19:46307059	G	A	5.19624e-07
												Gm19:46307093	G	A	5.19624e-07
												Gm19:46307180	G	C	5.19624e-07
												Gm19:46307432	T	A	5.19624e-07
												Gm19:46307435	C	T	5.19624e-07
												Gm19:46307445	A	G	5.19624e-07
												Gm19:46308202	A	C	7.44664e-07
												Gm19:46308457	G	A	6.31818e-07
												Gm19:46308491	T	C	7.44664e-07
												Gm19:46308549	C	A	7.44664e-07
												Gm19:46309003	C	T	5.44681e-08
												Gm19:46309043	T	C	2.57504e-07
												Gm19:46309130	C	T	2.53448e-07
												Gm19:46309155	G	T	2.53448e-07
												Gm19:46309325	A	G	7.44664e-07
												Gm19:46309542	A	G	7.44664e-07
												Gm19:46309750	C	A	1.03766e-06
												Gm19:46309782	G	A	7.44664e-07
												Gm19:46309954	G	A	6.26989e-06
												Gm19:46314393	C	T	5.19624e-07
												Gm19:46347326	T	C	7.44664e-07
												Gm19:46359573	A	T	6.44433e-06
												Gm19:46362287	G	T	7.44664e-07
												Gm19:46369691	C	G	6.74156e-06
												Gm19:46369749	G	A	6.31818e-07
												Gm19:46371180	C	T	6.44433e-06
												Gm19:46371191	T	C	6.44433e-06
												Gm19:46371204	C	T	6.44433e-06
												Gm19:46371206	G	A	6.44433e-06
												Gm19:46371263	C	T	6.31818e-07
												Gm19:46371289	G	T	6.64764e-06
												Gm19:46371307	C	T	5.11559e-06
												Gm19:46371376	G	C	5.77312e-06
												Gm19:46371390	A	G	6.44433e-06
												Gm19:46372909	C	G	6.62865e-06
												Gm19:46372913	G	T	6.62865e-06
												Gm19:46372926	G	A	6.44433e-06
												Gm19:46373096	A	G	6.44433e-06
												Gm19:46373101	A	C	6.44433e-06
												Gm19:46373167	T	C	6.31818e-07
												Gm19:46373207	C	T	6.44433e-06
												Gm19:46373251	G	A	6.44433e-06
												Gm19:46374446	G	A	4.65509e-06
												Gm19:46374462	T	C	4.65509e-06
												Gm19:46374509	C	T	6.80484e-06
												Gm19:46374624	A	G	4.41169e-06
												Gm19:46375426	T	G	6.31818e-07
												Gm19:46381528	C	T	7.44664e-07
												Gm19:46381760	C	T	8.4645e-06
												Gm19:46381821	T	C	5.00488e-07
												Gm19:46382640	C	T	4.41176e-06
												Gm19:46382970	C	G	4.3797e-07
												Gm19:46384208	A	T	6.31818e-07
												Gm19:46384707	G	A	6.39128e-07
												Gm19:46385136	A	C	3.75902e-07
												Gm19:46385329	G	A	6.31818e-07
												Gm19:46385959	A	T	6.44433e-06
												Gm19:46386109	T	C	8.08675e-07
												Gm19:46387110	G	A	6.44433e-06
												Gm19:46387927	A	C	6.31818e-07
												Gm19:46387977	A	G	6.31818e-07
												Gm19:46387978	C	A	6.44433e-06
												Gm19:46388013	T	C	5.24087e-07
												Gm19:46388243	T	A	6.31818e-07
												Gm19:46388278	T	C	6.31818e-07
												Gm19:46388481	A	C	4.41176e-06
												Gm19:46388515	A	T	4.41176e-06
												Gm19:46388517	A	G	4.41176e-06
												Gm19:46388844	A	T	6.44433e-06
												Gm19:46389005	C	T	6.44433e-06
												Gm19:46390081	G	A	2.29077e-07
												Gm19:46390090	T	C	2.7742e-07
												Gm19:46390122	T	C	5.34263e-06
												Gm19:46390127	C	T	4.52175e-06
												Gm19:46390137	T	A	3.59035e-07
												Gm19:46390180	G	A	2.79672e-07
												Gm19:46390186	C	A	2.79672e-07
												Gm19:46390193	A	C	2.79672e-07
												Gm19:46390194	G	A	2.79672e-07
												Gm19:46390204	T	G	4.26416e-07
												Gm19:46390224	C	T	4.50579e-06
												Gm19:46390261	G	C	5.24087e-07
												Gm19:46391771	A	T	4.70187e-07
												Gm19:46391837	C	T	6.77613e-07
												Gm19:46391905	A	T	2.86638e-06
												Gm19:46391924	T	G	2.86638e-06
												Gm19:46392340	G	A	7.28163e-06
												Gm19:46392671	A	T	4.41176e-06
												Gm19:46392733	G	T	3.14285e-06
												Gm19:46392979	T	C	6.44433e-06
												Gm19:46393152	C	A	5.19624e-07
												Gm19:46393221	T	A	3.14285e-06
												Gm19:46393265	T	C	8.79662e-06
												Gm19:46393779	A	G	4.65509e-06
												Gm19:46396183	C	A	7.44664e-07
												Gm19:46396907	G	A	6.44433e-06
												Gm19:46396979	T	C	6.82686e-06
												Gm19:46397227	C	T	8.00915e-06
												Gm19:46397586	C	T	1.27717e-07
												Gm19:46397736	T	G	6.44433e-06
												Gm19:46397846	A	G	6.44433e-06
												Gm19:46397973	T	C	6.44433e-06
												Gm19:46398046	T	G	6.44433e-06
												Gm19:46398090	T	A	9.00669e-06
												Gm19:46398167	G	T	9.43667e-06
												Gm19:46398190	A	G	7.44664e-07
												Gm19:46398232	C	T	6.44433e-06
												Gm19:46398315	T	C	6.44433e-06
												Gm19:46398665	A	C	9.00669e-06
												Gm19:46398839	C	A	4.65509e-06
												Gm19:46400183	A	C	5.19624e-07
												Gm19:46412676	T	C	6.44433e-06
												Gm19:46443846	T	G	2.59243e-07
												Gm19:46443847	T	A	2.59243e-07
												Gm19:46459142	C	T	1.28463e-07
												Gm19:46628400	C	T	5.32027e-06
												Gm19:46713148	A	C	1.26713e-07
												Gm19:46914098	A	G	9.40364e-09
												Gm19:47492813	A	G	1.62632e-06
												Gm19:47547926	C	T	4.1632e-09
												Gm19:47548818	C	A	7.5059e-08
												Gm19:47549634	C	A	3.85164e-09
												Gm19:47552867	A	T	1.23748e-07
												Gm19:47555101	C	G	1.23748e-07
												Gm19:47555920	T	C	3.62599e-10
												Gm19:47557859	A	T	8.23919e-10
												Gm19:47557948	C	A	4.10954e-08
												Gm19:47558263	C	T	3.90181e-09
												Gm19:47558280	G	A	6.63304e-08
												Gm19:47558463	C	T	3.62599e-10
												Gm19:47558713	T	G	8.76638e-10
												Gm19:47558850	A	G	2.4715e-10
												Gm19:47559882	T	C	1.35341e-07
												Gm19:47559954	A	C	9.15192e-10
												Gm19:47559985	A	T	1.23748e-07
												Gm19:47560091	C	T	1.27295e-07
												Gm19:47560594	T	G	1.17904e-06
												Gm19:47560842	G	T	1.23748e-07
												Gm19:47561058	A	G	2.48907e-07
												Gm19:47561128	T	A	1.90809e-07
												Gm19:47561195	A	T	1.18114e-07
												Gm19:47561390	T	C	2.26889e-07
												Gm19:47561720	G	C	1.8774e-08
												Gm19:47561817	T	C	1.23748e-07
												Gm19:47561916	C	T	1.23748e-07
												Gm19:47562029	T	C	1.23748e-07
												Gm19:47562303	C	G	1.9303e-06
												Gm19:47562428	A	C	2.14426e-08
												Gm19:47562703	A	G	9.30745e-07
												Gm19:47562709	A	G	5.51497e-07
												Gm19:47562714	C	G	3.0212e-06
												Gm19:47562731	A	G	3.71621e-07
												Gm19:47562737	A	G	3.71621e-07
												Gm19:47562738	T	C	4.19115e-06
												Gm19:47562742	C	T	4.19115e-06
												Gm19:47562851	C	T	8.05968e-07
												Gm19:47562863	G	C	3.41166e-07
												Gm19:47562878	G	A	3.20186e-07
												Gm19:47562883	G	T	3.20186e-07
												Gm19:47562903	G	A	3.45733e-07
												Gm19:47562911	G	T	3.45733e-07
												Gm19:47562963	A	G	4.56831e-07
												Gm19:47563336	A	T	8.06795e-07
												Gm19:47563402	C	A	4.33769e-09
												Gm19:47563585	A	T	1.17904e-06
												Gm19:47563631	A	G	3.30069e-08
												Gm19:47563671	C	T	1.17904e-06
												Gm19:47564010	T	A	3.62599e-10
												Gm19:47564100	G	C	7.89184e-08
												Gm19:47564309	G	A	1.99701e-06
												Gm19:47564336	G	A	4.93785e-06
												Gm19:47566768	T	C	1.8774e-08
												Gm19:47567526	C	T	3.62599e-10
												Gm19:47567874	G	A	1.53831e-08
												Gm19:47568495	A	T	2.31701e-10
												Gm19:47568553	T	C	8.10631e-08
												Gm19:47568829	A	G	3.62599e-10
												Gm19:47568854	C	A	2.77968e-07
												Gm19:47568870	A	G	8.10228e-10
												Gm19:47568900	A	T	1.8774e-08
												Gm19:47569230	A	G	4.17171e-10
												Gm19:47569325	A	G	3.5212e-10
												Gm19:47569354	A	G	5.54259e-10
												Gm19:47569370	A	G	5.54259e-10
												Gm19:47569374	G	A	1.68505e-08
												Gm19:47569405	G	T	1.23748e-07
												Gm19:47569432	A	G	3.92566e-10
												Gm19:47570137	C	T	1.8774e-08
												Gm19:47570564	G	A	7.34746e-10
												Gm19:47570846	A	G	1.63222e-08
												Gm19:47571932	A	G	1.23748e-07
												Gm19:47572331	G	A	3.62599e-10
												Gm19:47572604	T	G	3.62599e-10
												Gm19:47573386	C	G	3.62599e-10
												Gm19:47574734	C	T	5.2323e-11
												Gm19:47576311	A	C	8.46926e-10
												Gm19:47577237	C	G	5.58634e-10
												Gm19:47577250	C	A	2.54359e-08
												Gm19:47577488	T	C	1.46515e-09
												Gm19:47579131	C	G	9.20441e-09
												Gm19:47579132	G	A	2.28321e-06
												Gm19:47579985	T	C	1.4308e-07
												Gm19:47579991	A	T	1.00413e-08
												Gm19:47581233	C	T	3.29686e-07
												Gm19:47581294	A	T	5.69914e-08
												Gm19:47582219	T	G	5.06443e-09
												Gm19:47583748	G	A	1.78384e-07
												Gm19:47583775	G	C	1.78384e-07
												Gm19:47583878	A	G	1.59421e-08
												Gm19:47583879	C	T	1.02936e-07
												Gm19:47583895	G	A	1.59421e-08
												Gm19:47583914	G	A	1.78384e-07
												Gm19:47583930	A	G	1.35796e-09
												Gm19:47583950	T	G	1.25747e-08
												Gm19:47583974	C	T	1.78384e-07
												Gm19:47583981	G	A	1.78384e-07
												Gm19:47584028	C	A	5.7016e-10
												Gm19:47584037	T	G	1.78384e-07
												Gm19:47584152	A	G	3.62599e-10
												Gm19:47584182	G	A	7.89184e-08
												Gm19:47584185	G	A	4.12196e-08
												Gm19:47584215	T	C	7.89184e-08
												Gm19:47584222	T	C	7.89184e-08
												Gm19:47584227	G	A	7.89184e-08
												Gm19:47584293	A	C	1.35341e-07
												Gm19:47584311	A	C	1.83472e-06
												Gm19:47584319	T	C	1.83472e-06
												Gm19:47584407	G	A	9.73215e-07
												Gm19:47585138	A	C	1.6403e-06
												Gm19:47585467	G	T	1.84652e-07
												Gm19:47585480	A	C	1.80427e-07
												Gm19:47585642	G	A	1.23748e-07
												Gm19:47586023	C	T	3.50277e-07
												Gm19:47586807	C	A	2.73231e-07
												Gm19:47587204	G	A	2.4715e-10
												Gm19:47593135	C	T	6.50707e-10
												Gm19:47595741	G	C	3.33267e-10
												Gm19:47596454	A	G	3.33267e-10
												Gm19:47596766	G	A	1.4458e-09
												Gm19:47599941	T	C	3.33267e-10
												Gm19:47599976	T	C	1.48451e-10
												Gm19:47600435	T	A	1.81205e-08
												Gm19:47600561	T	A	3.33267e-10
												Gm19:47601166	G	A	3.33267e-10
												Gm19:47601726	G	A	2.95899e-09
												Gm19:47602049	A	G	3.33267e-10
												Gm19:47602235	T	C	1.4458e-09
												Gm19:47602261	T	G	3.33267e-10
												Gm19:47602489	A	G	3.33267e-10
												Gm19:47607801	C	T	3.33121e-10
												Gm19:47608739	G	A	2.38086e-10
												Gm19:47609594	T	C	3.33267e-10
												Gm19:47612029	G	A	2.72782e-10
												Gm19:47612042	T	A	3.33267e-10
												Gm19:47612430	A	G	3.33267e-10
												Gm19:47612433	G	C	3.33267e-10
												Gm19:47612434	A	C	3.33267e-10
												Gm19:47613123	C	G	3.33267e-10
												Gm19:47614396	G	T	2.15468e-08
												Gm19:47616478	A	G	3.33267e-10
												Gm19:47616752	C	T	8.27244e-09
												Gm19:47618571	T	C	3.33267e-10
												Gm19:47618811	A	G	3.33267e-10
												Gm19:47619195	G	A	7.92407e-10
												Gm19:47619368	T	G	8.59188e-10
												Gm19:47622967	C	A	8.59188e-10
												Gm19:47624190	G	A	1.74551e-09
												Gm19:47627118	T	C	2.02953e-10
												Gm19:47630367	G	C	3.33267e-10
												Gm19:47630393	C	T	3.33267e-10
												Gm19:47630545	T	A	5.68594e-10
												Gm19:47630679	C	T	3.33267e-10
												Gm19:47631443	T	C	1.91329e-08
												Gm19:47634541	C	G	1.55028e-10
												Gm19:47634555	A	T	1.55028e-10
												Gm19:47634556	G	T	1.55028e-10
												Gm19:47634627	A	G	8.59188e-10
												Gm19:47634647	T	C	8.59188e-10
												Gm19:47634766	G	T	8.04885e-08
												Gm19:47634836	C	T	5.38118e-06
												Gm19:47634844	A	G	5.60521e-07
												Gm19:47634907	T	C	1.95311e-09
												Gm19:47634960	G	A	3.34683e-10
												Gm19:47635006	A	G	3.34683e-10
												Gm19:47635033	T	C	3.34683e-10
												Gm19:47635054	T	C	3.09867e-09
												Gm19:47635101	A	G	6.5248e-09
												Gm19:47635158	G	A	9.41582e-11
												Gm19:47635249	C	A	3.33267e-10
												Gm19:47635276	T	C	3.52192e-10
												Gm19:47635479	A	T	3.33267e-10
												Gm19:47635563	C	G	1.3707e-09
												Gm19:47635608	T	G	2.07939e-10
												Gm19:47635613	T	C	2.07939e-10
												Gm19:47635685	C	G	5.20409e-10
												Gm19:47635719	C	T	5.20409e-10
												Gm19:47635764	A	G	3.33267e-10
												Gm19:47635811	G	A	2.4273e-10
												Gm19:47635948	T	C	1.03002e-10
												Gm19:47636026	A	G	9.42222e-10
												Gm19:47636149	A	G	2.58245e-10
												Gm19:47636531	G	T	3.75014e-07
												Gm19:47636731	G	T	1.33281e-09
												Gm19:47636806	G	C	2.59311e-09
												Gm19:47636862	C	T	7.33006e-10
												Gm19:47636863	A	T	7.33006e-10
												Gm19:47637421	T	C	3.33267e-10
												Gm19:47637532	T	C	5.35538e-10
												Gm19:47637607	C	G	8.59188e-10
												Gm19:47637849	T	C	3.33267e-10
												Gm19:47638124	G	A	5.35538e-10
												Gm19:47639340	A	T	5.04541e-07
												Gm19:47639386	T	A	5.76099e-09
												Gm19:47639517	C	G	8.59188e-10
												Gm19:47640251	C	T	2.4839e-06
												Gm19:47640951	T	C	3.33267e-10
												Gm19:47641269	T	G	1.86478e-09
												Gm19:47643469	A	C	1.76389e-09
												Gm19:47643881	T	A	3.33267e-10
												Gm19:47644186	A	T	3.33267e-10
												Gm19:47644593	A	G	1.99236e-09
												Gm19:47645236	T	C	8.59188e-10
												Gm19:47645304	C	T	8.59188e-10
												Gm19:47645480	G	A	7.94821e-10
												Gm19:47646517	T	G	1.70424e-09
												Gm19:47646590	T	C	6.7883e-09
												Gm19:47647652	T	C	5.36795e-10
												Gm19:47647705	T	C	9.57866e-10
												Gm19:47651093	A	G	2.05361e-09
												Gm19:47651098	A	T	2.05361e-09
												Gm19:47651283	A	T	4.1382e-08
												Gm19:47654643	C	T	8.21765e-09
												Gm19:47657780	G	C	2.05361e-09
												Gm19:47657784	T	C	3.33267e-10
												Gm19:47657788	A	G	2.05361e-09
												Gm19:47657812	G	A	2.05361e-09
												Gm19:47659623	C	A	2.05361e-09
												Gm19:47659674	G	C	2.05361e-09
												Gm19:47661186	G	A	4.18005e-09
												Gm19:47661713	T	C	2.05361e-09
												Gm19:47662092	G	A	6.25485e-09
												Gm19:47662479	G	A	4.4732e-10
												Gm19:47663272	T	C	5.44628e-08
												Gm19:47664647	C	A	8.59188e-10
												Gm19:47664950	G	C	3.33267e-10
												Gm19:47665297	T	A	3.15756e-09
												Gm19:47665524	C	G	3.33121e-10
												Gm19:47665688	G	A	3.11115e-10
												Gm19:47666458	C	T	8.59188e-10
												Gm19:47666720	T	C	1.47224e-09
												Gm19:47666778	A	T	2.10708e-08
												Gm19:47667181	T	C	3.33267e-10
												Gm19:47667761	T	C	5.92426e-10
												Gm19:47669205	C	G	3.33267e-10
												Gm19:47669406	A	G	5.92426e-10
												Gm19:47670210	T	A	9.33523e-09
												Gm19:47670676	A	C	1.76389e-09
												Gm19:47672304	T	C	8.59188e-10
												Gm19:47674045	T	C	2.05361e-09
												Gm19:47674167	G	T	7.50638e-10
												Gm19:47674380	G	A	7.24931e-09
												Gm19:47674441	C	T	4.50132e-09
												Gm19:47674817	G	T	3.33267e-10
												Gm19:47674900	T	A	3.33267e-10
												Gm19:47675647	C	A	1.30054e-06
												Gm19:47675727	G	A	2.15722e-08
												Gm19:47676065	T	C	3.33267e-10
												Gm19:47676155	C	T	1.3707e-09
												Gm19:47676473	C	T	5.92426e-10
												Gm19:47676563	G	T	7.79429e-10
												Gm19:47676807	T	C	1.48933e-09
												Gm19:47676892	C	T	4.24835e-10
												Gm19:47676907	T	C	4.24835e-10
												Gm19:47676948	A	T	1.48933e-09
												Gm19:47676957	A	G	1.48933e-09
												Gm19:47676970	T	C	1.48933e-09
												Gm19:47677021	G	A	5.92426e-10
												Gm19:47677034	T	C	5.92426e-10
												Gm19:47677069	T	C	5.26707e-09
												Gm19:47677160	G	A	5.68594e-10
												Gm19:47677166	C	A	5.68594e-10
												Gm19:47677271	G	A	3.33267e-10
												Gm19:47677412	C	T	3.33267e-10
												Gm19:47677534	C	T	3.33267e-10
												Gm19:47677871	A	G	3.33267e-10
												Gm19:47677997	G	A	4.24733e-09
												Gm19:47678316	T	G	3.33267e-10
												Gm19:47678323	A	G	3.33267e-10
												Gm19:47678413	A	G	4.96853e-10
												Gm19:47678428	T	C	1.33889e-09
												Gm19:47678443	G	A	7.89251e-10
												Gm19:47678493	G	A	8.59188e-10
												Gm19:47678751	A	C	1.25723e-09
												Gm19:47678855	A	G	6.84796e-10
												Gm19:47678872	T	G	1.48516e-10
												Gm19:47678912	G	T	5.47381e-10
												Gm19:47678914	G	A	5.47381e-10
												Gm19:47678953	G	A	9.12772e-11
												Gm19:47678980	G	A	4.69627e-09
												Gm19:47679011	C	T	1.48606e-09
												Gm19:47679029	A	G	4.08644e-08
												Gm19:47679036	T	C	4.08644e-08
												Gm19:47679089	T	G	3.51173e-07
												Gm19:47679455	A	G	4.08606e-10
												Gm19:47680013	C	G	8.59188e-10
												Gm19:47680211	C	T	3.33267e-10
												Gm19:47680390	G	A	1.04208e-09
												Gm19:47680548	C	T	3.33267e-10
												Gm19:47680653	C	G	3.33267e-10
												Gm19:47680660	T	C	3.33267e-10
												Gm19:47680678	T	G	6.10184e-10
												Gm19:47680681	T	C	6.10184e-10
												Gm19:47680685	A	G	3.33267e-10
												Gm19:47680689	T	C	3.33267e-10
												Gm19:47680718	G	A	3.33267e-10
												Gm19:47680719	G	A	3.33267e-10
												Gm19:47680729	G	A	3.33267e-10
												Gm19:47680747	A	G	3.33267e-10
												Gm19:47680749	G	A	3.33267e-10
												Gm19:47680759	A	C	3.33267e-10
												Gm19:47680769	T	C	3.33267e-10
												Gm19:47680776	A	G	3.33267e-10
												Gm19:47680821	T	C	3.33267e-10
												Gm19:47680838	G	A	3.33267e-10
												Gm19:47680921	G	A	1.06604e-09
												Gm19:47680937	C	T	1.06604e-09
												Gm19:47680955	T	C	1.06604e-09
												Gm19:47681024	A	G	8.47229e-10
												Gm19:47681102	C	T	3.33267e-10
												Gm19:47681135	A	T	3.33267e-10
												Gm19:47681179	A	G	2.66603e-10
												Gm19:47681211	T	C	5.92426e-10
												Gm19:47681310	T	C	3.33267e-10
												Gm19:47681335	A	G	3.84452e-10
												Gm19:47681405	G	A	3.33267e-10
												Gm19:47681417	G	A	3.33267e-10
												Gm19:47681419	C	T	3.33267e-10
												Gm19:47681441	T	C	3.33267e-10
												Gm19:47681461	T	C	3.33267e-10
												Gm19:47681572	A	G	3.33267e-10
												Gm19:47681591	A	G	3.33267e-10
												Gm19:47681614	G	A	8.59188e-10
												Gm19:47681718	A	G	8.59188e-10
												Gm19:47681723	C	T	8.59188e-10
												Gm19:47681725	C	T	8.59188e-10
												Gm19:47681844	G	C	8.59188e-10
												Gm19:47681862	T	C	8.59188e-10
												Gm19:47681967	C	T	4.02154e-10
												Gm19:47681986	T	G	4.02154e-10
												Gm19:47682140	G	A	8.59188e-10
												Gm19:47682157	A	G	6.71255e-10
												Gm19:47682172	T	C	6.71255e-10
												Gm19:47682314	G	A	1.3707e-09
												Gm19:47682397	G	A	3.33121e-10
												Gm19:47682514	G	A	7.81552e-11
												Gm19:47682699	C	T	6.23747e-10
												Gm19:47682719	T	C	3.99089e-09
												Gm19:47682727	T	C	3.99089e-09
												Gm19:47682732	C	T	3.99089e-09
												Gm19:47682747	C	T	4.33109e-09
												Gm19:47682850	G	A	8.59188e-10
												Gm19:47682870	G	A	8.89098e-10
												Gm19:47682928	T	C	3.33267e-10
												Gm19:47683006	A	G	4.48268e-09
												Gm19:47683022	T	G	1.3017e-08
												Gm19:47683026	T	C	1.3017e-08
												Gm19:47683068	T	C	1.3017e-08
												Gm19:47683171	T	C	8.59188e-10
												Gm19:47683199	G	A	8.59188e-10
												Gm19:47683206	C	T	8.59188e-10
												Gm19:47683213	T	C	8.59188e-10
												Gm19:47683217	A	G	8.59188e-10
												Gm19:47683222	T	C	8.59188e-10
												Gm19:47683237	G	A	8.59188e-10
												Gm19:47683250	C	T	3.33267e-10
												Gm19:47683258	A	G	3.33267e-10
												Gm19:47683273	A	C	3.33267e-10
												Gm19:47683284	C	G	3.33267e-10
												Gm19:47683306	G	T	3.33267e-10
												Gm19:47683320	C	T	3.33121e-10
												Gm19:47683623	C	T	3.33098e-09
												Gm19:47684976	G	T	9.92544e-10
												Gm19:47685061	G	T	3.33267e-10
												Gm19:47685604	G	T	3.33267e-10
												Gm19:47686160	T	G	5.92426e-10
												Gm19:47686357	A	T	1.24796e-08
												Gm19:47686359	C	T	1.71053e-08
												Gm19:47686385	T	G	1.95991e-07
												Gm19:47686592	G	A	2.77532e-07
												Gm19:47686671	T	C	3.33121e-10
												Gm19:47686724	C	A	1.02497e-09
												Gm19:47686752	G	T	1.02497e-09
												Gm19:47686757	A	G	1.02497e-09
												Gm19:47686777	A	G	4.08606e-10
												Gm19:47686789	C	T	4.08606e-10
												Gm19:47686809	C	T	3.33267e-10
												Gm19:47686900	A	C	3.33267e-10
												Gm19:47686906	C	T	3.33267e-10
												Gm19:47686935	G	T	1.4458e-09
												Gm19:47687043	A	G	8.59188e-10
												Gm19:47687056	T	G	8.59188e-10
												Gm19:47687073	G	A	8.59188e-10
												Gm19:47687077	C	T	8.59188e-10
												Gm19:47687096	A	G	2.40552e-09
												Gm19:47687106	G	A	3.33267e-10
												Gm19:47687252	T	C	3.33267e-10
												Gm19:47687255	T	G	3.33267e-10
												Gm19:47687387	T	C	3.33267e-10
												Gm19:47687407	C	T	3.33267e-10
												Gm19:47687432	T	C	9.78292e-10
												Gm19:47687433	A	G	3.33267e-10
												Gm19:47687561	T	G	3.33267e-10
												Gm19:47687650	G	A	3.33267e-10
												Gm19:47687680	C	T	5.92426e-10
												Gm19:47687843	G	A	7.50638e-10
												Gm19:47687995	T	C	2.05361e-09
												Gm19:47688007	T	G	8.59188e-10
												Gm19:47688157	A	G	3.33267e-10
												Gm19:47688177	C	T	3.33267e-10
												Gm19:47688211	A	T	1.4458e-09
												Gm19:47688285	G	A	3.33267e-10
												Gm19:47688302	A	G	3.33267e-10
												Gm19:47688310	C	T	3.33267e-10
												Gm19:47688333	A	G	3.33267e-10
												Gm19:47688463	T	C	3.33267e-10
												Gm19:47688506	T	G	3.68234e-10
												Gm19:47688956	C	A	1.20176e-09
												Gm19:47688987	T	G	2.58245e-10
												Gm19:47689048	C	A	2.39688e-09
												Gm19:47689465	C	T	1.38275e-08
												Gm19:47689639	G	T	5.10509e-09
												Gm19:47689720	C	T	7.10832e-08
												Gm19:47689758	T	A	7.96448e-07
												Gm19:47690009	G	A	3.60934e-06
												Gm19:47690135	A	C	9.79044e-07
												Gm19:47690142	A	G	9.79044e-07
												Gm19:47690150	A	G	1.3892e-06
												Gm19:47690160	T	C	1.3892e-06
												Gm19:47690167	G	A	2.74531e-07
												Gm19:47690195	C	T	4.82343e-10
												Gm19:47690203	C	A	3.47948e-10
												Gm19:47690209	A	T	3.47948e-10
												Gm19:47690227	G	A	2.56084e-09
												Gm19:47690233	G	A	5.98462e-09
												Gm19:47690312	C	T	3.33267e-10
												Gm19:47690315	C	T	3.33267e-10
												Gm19:47690332	A	G	3.33267e-10
												Gm19:47690333	T	A	3.33267e-10
												Gm19:47690449	A	T	3.00322e-10
												Gm19:47690530	A	T	1.66382e-09
												Gm19:47691687	A	T	3.33267e-10
												Gm19:47692072	G	T	3.10097e-09
												Gm19:47694141	T	A	1.70335e-08
												Gm19:47694483	T	G	1.95836e-09
												Gm19:47695390	C	A	3.2931e-08
												Gm19:47695463	T	G	4.79471e-09
												Gm19:47695672	G	C	2.66366e-06
												Gm19:47696454	C	A	2.72277e-07
												Gm19:47696560	G	A	3.08695e-07
												Gm19:47701392	C	G	5.62912e-10
												Gm19:47701626	C	T	5.62912e-10
												Gm19:47702629	C	T	6.9738e-11
												Gm19:47706336	C	T	2.12364e-08
												Gm19:47706358	A	G	1.80708e-08
												Gm19:47706362	C	T	1.51e-09
												Gm19:47706375	A	G	5.4696e-11
												Gm19:47706412	C	T	7.73739e-11
												Gm19:47706416	T	C	1.23387e-10
												Gm19:47707375	A	G	5.4696e-11
												Gm19:47708913	C	T	1.32977e-09
												Gm19:47708929	C	T	1.75218e-10
												Gm19:47710540	A	G	6.9738e-11
												Gm19:47710620	A	G	6.9738e-11
												Gm19:47711438	A	G	6.9738e-11
												Gm19:47711634	A	T	4.42967e-10
												Gm19:47711656	A	G	4.42967e-10
												Gm19:47712234	A	G	2.46351e-11
												Gm19:47713647	A	C	6.9738e-11
												Gm19:47714174	C	T	6.9738e-11
												Gm19:47714276	T	C	4.95613e-11
												Gm19:47714325	G	C	6.9738e-11
												Gm19:47714366	T	C	1.04768e-10
[truncated: 2,623 more rows]
