# Supplementary material for: Genome-Wide Association Study and Candidate Gene Mining for Plant Height and Main Stem Node Number in Soybean from Northwest China
Source: Plants (Basel). 2026 May 29;15(11):1670. doi: 10.3390/plants15111670 (PMC13259219; doi:10.3390/plants15111670)
Supplement: Supplementary file 1 [file plants-15-01670-s001.zip › Table S1.xlsx]

## Sheet: Sheet1
Table S1 Subgroup classification of 372 Northwest soybean natural populations and their plant height and main stem node number
ID	Subpopulations	Plant height(cm)	Main stem node number
2024FY-1	XB	59.2	9.8
2024FY-2	exotic	37.2	9.6
2024FY-3	XB	41.8	11.6
2024FY-4	exotic	35.6	10
2024FY-5	exotic	48	9.8
2024FY-6	XB	37.2	9.6
2024FY-7	XB	41.4	9.8
2024FY-8	XB	53.2	9.4
2024FY-9	XB	58.2	10
2024FY-10	XB	87.8	11.6
2024FY-11	XB	71	11.2
2024FY-12	XB	49.4	14.8
2024FY-13	XB	49.8	11.6
2024FY-14	XB	59.4	11.4
2024FY-15	XB	44	8
2024FY-16	XB	44.6	7
2024FY-17	exotic	30.8	5.6
2024FY-18	XB	34.8	8.4
2024FY-19	XB	36.8	9.8
2024FY-20	exotic	58.6	10.6
2024FY-21	exotic	39.4	7.2
2024FY-22	XB	37.58	8.8
2024FY-23	XB	57	10.2
2024FY-24	XB	39.8	8.4
2024FY-25	XB	41.4	8.8
2024FY-26	exotic	60	9.8
2024FY-27	XB	84.6	12.8
2024FY-28	exotic	101.4	16
2024FY-29	exotic	75.4	11.8
2024FY-30	exotic	42.4	13.4
2024FY-31	XB	43.6	8.4
2024FY-32	exotic	64.8	12
2024FY-33	exotic	39	8.4
2024FY-34	exotic	34.2	5.8
2024FY-35	XB	57.6	10.4
2024FY-36	exotic	56	9.4
2024FY-37	exotic	67.6	10.6
2024FY-38	exotic	58.8	13.6
2024FY-39	exotic	63	11
2024FY-40	exotic	58	10.6
2024FY-41	exotic	71.6	14.2
2024FY-42	exotic	49.8	12.6
2024FY-43	exotic	37.6	5.6
2024FY-44	XB	62.4	13
2024FY-45	exotic	25	7
2024FY-46	exotic	32.8	6.4
2024FY-47	exotic	26.2	5.8
2024FY-48	exotic	56.4	12.8
2024FY-49	XB	58.8	13.8
2024FY-50	XB	58.2	9.2
2024FY-51	XB	61	9.75
2024FY-52	exotic	68.6	10.4
2024FY-53	exotic	67.4	11.6
2024FY-54	XB	63.8	10.2
2024FY-55	XB	67.8	12.2
2024FY-56	exotic	51	9.4
2024FY-57	XB	64.2	11.4
2024FY-58	exotic	82.4	14.8
2024FY-59	XB	90	14.4
2024FY-60	exotic	82.4	10
2024FY-61	exotic	85.4	13.4
2024FY-62	XB	95.8	18
2024FY-63	XB	66.4	11.2
2024FY-64	exotic	71.4	13.4
2024FY-65	exotic	61.8	10.8
2024FY-66	exotic	87	10.4
2024FY-67	XB	79.6	11.4
2024FY-68	exotic	80.6	15.2
2024FY-69	XB	92.8	19.4
2024FY-70	exotic	80	15.4
2024FY-71	exotic	78.4	13.2
2024FY-72	exotic	77.6	15.2
2024FY-73	XB	80.2	14
2024FY-74	XB	82.2	14.4
2024FY-75	exotic	61.6	12
2024FY-76	XB	61.4	11.2
2024FY-77	exotic	80.6	14.2
2024FY-78	exotic	77.2	12
2024FY-79	exotic	97	16
2024FY-80	XB	80.8	13
2024FY-81	XB	44.6	6.8
2024FY-82	exotic	61.2	12
2024FY-83	XB	67.4	13
2024FY-84	exotic	48.6	7.8
2024FY-85	XB	87	14
2024FY-86	XB	83	11.8
2024FY-87	exotic	63	10.4
2024FY-88	XB	76	14.2
2024FY-89	exotic	69.2	13.6
2024FY-90	exotic	114.8	21.4
2024FY-91	XB	79.2	14.6
2024FY-92	exotic	99	15
2024FY-93	XB	127.6	14.4
2024FY-94	XB	107.6	12.8
2024FY-95	XB	82.2	12.2
2024FY-96	exotic	100.4	12.4
2024FY-97	XB	97.4	12.4
2024FY-98	XB	115	14.8
2024FY-99	XB	71.4	12.6
2024FY-100	XB	80.6	11.2
2024FY-101	exotic	90.6	15.6
2024FY-102	XB	69.8	15
2024FY-103	exotic	77.4	14.6
2024FY-104	XB	82	12
2024FY-105	exotic	72.4	11.2
2024FY-106	exotic	59.8	12.4
2024FY-107	XB	94.4	13.6
2024FY-108	exotic	86	13.8
2024FY-109	exotic	96.8	15
2024FY-110	XB	85.6	11.6
2024FY-111	exotic	109.8	18.6
2024FY-112	exotic	102.4	15.6
2024FY-113	XB	96.8	15.6
2024FY-114	XB	70.2	8.8
2024FY-115	exotic	93.2	15.8
2024FY-116	exotic	98.4	12.8
2024FY-117	XB	132.4	15.4
2024FY-118	XB	134.8	15.2
2024FY-119	XB	115	13.2
2024FY-120	XB	91.2	13.8
2024FY-121	XB	72	11
2024FY-122	XB	81	11.8
2024FY-123	XB	115.2	15.6
2024FY-124	exotic	111.8	16.8
2024FY-125	XB	94.4	16
2024FY-126	exotic	77.6	10.4
2024FY-127	XB	128	16.2
2024FY-128	exotic	93.4	16
2024FY-129	XB	99.8	14.6
2024FY-130	exotic	100.4	16.4
2024FY-131	exotic	73	12.8
2024FY-132	exotic	114.8	18.4
2024FY-133	exotic	38.6	5.6
2024FY-134	exotic	44.8	8.8
2024FY-135	exotic	71.8	11.8
2024FY-136	exotic	58.8	13.4
2024FY-137	exotic	61.6	9.8
2024FY-138	exotic	94.6	14
2024FY-139	exotic	94.8	15.8
2024FY-140	exotic	57.4	8.6
2024FY-141	exotic	40	7.2
2024FY-142	XB	111.4	17.4
2024FY-143	exotic	117.6	14.8
2024FY-144	exotic	76.8	11.4
2024FY-145	exotic	83.4	16.6
2024FY-146	exotic	81	12
2024FY-147	exotic	93.4	12.2
2024FY-148	XB	92.2	14.8
2024FY-149	XB	70.2	12.2
2024FY-150	exotic	82	15.8
2024FY-151	XB	25.2	8
2024FY-152	XB	87.2	12.6
2024FY-153	exotic	99.8	16.2
2024FY-154	exotic	100.4	14.6
2024FY-155	exotic	104.4	17
2024FY-156	exotic	112.2	15.2
2024FY-157	exotic	91.4	12.8
2024FY-158	exotic	61.2	10.2
2024FY-159	XB	79.6	11.4
2024FY-160	exotic	93	14.2
2024FY-161	exotic	108.8	16.2
2024FY-162	exotic	104.6	16.6
2024FY-163	XB	63.4	10.4
2024FY-164	exotic	74	12.8
2024FY-165	exotic	107.8	15
2024FY-166	exotic	81.4	12.6
2024FY-167	XB	118.4	20.6
2024FY-168	exotic	105.8	16
2024FY-169	exotic	83.2	12.6
2024FY-170	exotic	100.4	17.8
2024FY-171	exotic	104.6	15.2
2024FY-172	exotic	107.6	14.8
2024FY-173	XB	119.4	17.4
2024FY-174	exotic	114.2	17.6
2024FY-175	exotic	85	13
2024FY-176	XB	84.4	12.8
2024FY-177	exotic	102.4	16.6
2024FY-178	exotic	98.6	15
2024FY-179	exotic	84.2	12.4
2024FY-180	exotic	108.8	17.4
2024FY-181	exotic	99.2	14.8
2024FY-182	exotic	67.4	11.6
2024FY-183	exotic	91.6	14
2024FY-184	exotic	76.4	11
2024FY-185	exotic	88	15
2024FY-186	exotic	101.8	15.2
2024FY-187	exotic	100.2	15.8
2024FY-188	exotic	76.4	14
2024FY-189	exotic	110.2	20
2024FY-190	exotic	85.2	12
2024FY-191	exotic	95.4	16
2024FY-192	exotic	72.2	14.6
2024FY-193	XB	81.8	14.6
2024FY-194	exotic	105.8	14
2024FY-195	exotic	101.2	18.4
2024FY-196	exotic	69.6	10.8
2024FY-197	exotic	68.4	10
2024FY-198	exotic	85	15.2
2024FY-199	exotic	65.2	12.4
2024FY-200	exotic	83.8	15.6
2024FY-201	XB	73.2	11.6
2024FY-202	exotic	75.4	12.8
2024FY-203	exotic	92.4	16
2024FY-204	exotic	81.4	14.2
2024FY-205	exotic	95	16.6
2024FY-206	exotic	n/a	n/a
2024FY-207	exotic	111.2	19
2024FY-208	exotic	126.4	17.4
2024FY-209	exotic	119	17
2024FY-210	exotic	34.8	6.2
2024FY-211	exotic	86	17.6
2024FY-212	exotic	79.4	13
2024FY-213	XB	94.4	13.2
2024FY-214	exotic	68	11.4
2024FY-215	exotic	86.6	15.8
2024FY-216	exotic	72	12.2
2024FY-217	exotic	110.8	17
2024FY-218	XB	99.6	15.6
2024FY-219	XB	80.8	11.2
2024FY-220	exotic	75	12
2024FY-221	exotic	86.2	13.4
2024FY-222	exotic	60.2	12.2
2024FY-223	exotic	58	11
2024FY-224	XB	69.8	13.6
2024FY-225	XB	86	12
2024FY-226	exotic	67.8	12.8
2024FY-227	exotic	84.2	15.6
2024FY-228	XB	76.2	12.6
2024FY-229	exotic	71	10
2024FY-230	XB	65.4	13
2024FY-231	exotic	88.4	13.2
2024FY-232	XB	96.4	17.4
2024FY-233	XB	76	14.4
2024FY-234	exotic	79.6	16
2024FY-235	exotic	72.8	14.2
2024FY-236	exotic	88.2	15.4
2024FY-237	exotic	76.4	14.2
2024FY-238	XB	84.2	15.4
2024FY-239	exotic	58.8	10.8
2024FY-240	exotic	106	16
2024FY-241	exotic	64.4	11
2024FY-242	exotic	99.4	15.8
2024FY-243	exotic	70	15
2024FY-244	exotic	70	12.2
2024FY-245	exotic	73.8	13.6
2024FY-246	XB	108.8	15.2
2024FY-247	exotic	110.4	18.4
2024FY-248	exotic	86.4	14.2
2024FY-249	exotic	88.8	14.8
2024FY-250	exotic	89.6	15
2024FY-251	exotic	98	14.2
2024FY-252	XB	82.8	16
2024FY-253	exotic	104.2	17.4
2024FY-254	exotic	98.6	15.8
2024FY-255	exotic	106.8	18.8
2024FY-256	XB	105.4	17
2024FY-257	XB	102.2	17.2
2024FY-258	exotic	77.8	11.6
2024FY-259	XB	94.4	17.4
2024FY-260	exotic	85.4	16.4
2024FY-261	exotic	95	15.6
2024FY-262	exotic	65.8	12.2
2024FY-263	XB	53.6	10.2
2024FY-264	exotic	93	17.2
2024FY-265	XB	90	15.4
2024FY-266	XB	96	12.6
2024FY-267	XB	106.8	15
2024FY-268	exotic	80.2	12.2
2024FY-269	XB	80.2	11
2024FY-270	XB	90.4	11.2
2024FY-271	exotic	74.8	14.6
2024FY-272	XB	89.2	16.4
2024FY-273	exotic	69.4	12.8
2024FY-274	exotic	91	14.8
2024FY-275	exotic	103.2	17.6
2024FY-276	exotic	103.6	16.6
2024FY-277	exotic	96.2	15
2024FY-278	exotic	90.4	16.6
2024FY-279	exotic	77.8	14.8
2024FY-280	exotic	95	15.6
2024FY-281	XB	103.4	16.4
2024FY-282	exotic	115.4	17.4
2024FY-283	exotic	107.4	16.6
2024FY-284	exotic	91	15.4
2024FY-285	exotic	95.6	16.4
2024FY-286	exotic	85.4	14
2024FY-287	XB	63	9.4
2024FY-288	exotic	87.2	16.6
2024FY-289	exotic	105.2	15.4
2024FY-290	XB	77.6	13.6
2024FY-291	exotic	97.2	16.8
2024FY-292	exotic	90.2	13
2024FY-293	exotic	78.6	14.4
2024FY-294	exotic	104.4	19.8
2024FY-295	exotic	116.4	17.8
2024FY-296	exotic	102.6	16.8
2024FY-297	exotic	108.2	17.8
2024FY-298	exotic	108.6	18.8
2024FY-299	exotic	76.6	13.4
2024FY-300	exotic	71.4	13.4
2024FY-301	exotic	86	15.4
2024FY-302	exotic	89.8	16
2024FY-303	exotic	95	16.4
2024FY-304	XB	133.2	20.2
2024FY-305	exotic	110.8	16.6
2024FY-306	exotic	99.4	17
2024FY-307	exotic	87	14.6
2024FY-308	XB	106	15.4
2024FY-309	XB	80.6	14.6
2024FY-310	exotic	105	16.4
2024FY-311	XB	77.2	15.2
2024FY-312	exotic	108	15.8
2024FY-313	XB	96.4	15.4
2024FY-314	exotic	114	15.4
2024FY-315	exotic	128	17
2024FY-316	exotic	144.2	21.4
2024FY-317	XB	114.2	16.8
2024FY-318	XB	104.2	17.4
2024FY-319	exotic	102	16.2
2024FY-320	exotic	95.2	14.4
2024FY-321	exotic	99.8	15.8
2024FY-322	exotic	118.4	16.8
2024FY-323	XB	104.4	15.8
2024FY-324	XB	120	16.4
2024FY-325	XB	134.2	17.6
2024FY-326	XB	131.8	21.2
2024FY-327	XB	48	7
2024FY-328	XB	103.2	18.4
2024FY-329	XB	40	5.75
2024FY-330	exotic	82.8	14
2024FY-331	XB	111.4	18
2024FY-332	exotic	100.2	15.6
2024FY-333	exotic	86.8	15.6
2024FY-334	XB	82.2	14.4
2024FY-335	exotic	102.8	16.4
2024FY-336	exotic	91.2	16
2024FY-337	exotic	90.4	14.6
2024FY-338	exotic	73	12
2024FY-339	exotic	95.6	18.2
2024FY-340	exotic	92.2	16.2
2024FY-341	XB	106.6	20.2
2024FY-342	XB	86.4	13.6
2024FY-343	XB	104.6	16.8
2024FY-344	exotic	91.4	14.6
2024FY-345	XB	94.6	16.4
2024FY-346	XB	69.6	13.8
2024FY-347	exotic	97	16
2024FY-348	XB	n/a	n/a
2024FY-349	exotic	77.4	14.2
2024FY-350	exotic	106.8	17
2024FY-351	exotic	123.6	21.2
2024FY-352	XB	114.8	16
2024FY-353	exotic	124.8	18.2
2024FY-354	XB	112	20.4
2024FY-355	exotic	82.8	15.6
2024FY-356	XB	89.6	13.2
2024FY-357	XB	107.6	18.6
2024FY-358	XB	99.6	17
2024FY-359	XB	100.2	16.2
2024FY-360	exotic	99.6	15.8
2024FY-361	exotic	114.4	16.6
2024FY-362	XB	107	16.6
2024FY-363	XB	80.2	11.2
2024FY-364	XB	105.4	16.6
2024FY-365	XB	72	9.8
2024FY-366	XB	83.8	11.8
2024FY-367	XB	73.2	7.8
2024FY-368	XB	93	16.4
2024FY-369	XB	57.6	8.4
2024FY-370	XB	58	6.6
2024FY-371	XB	122.2	19.2
2024FY-372	XB	66	11.4
